# Supplementary material for: Methyl 2,6-bis­[(5-bromo-4,6-dimeth­oxy­pyrimidin-2-yl)­oxy]benzoate
Source: Acta Crystallogr Sect E Struct Rep Online. 2010 Jun 30;66(Pt 7):o1871. doi: 10.1107/S1600536810024724 (PMC3006963; doi:10.1107/S1600536810024724)
Supplement: Supplementary file 1 [file e-66-o1871-sup1.cif]

##############################################################################
###                                                                        ###
###        Electronic paper (Acta Crystallographica Section E)             ###
###                                                                        ###
##############################################################################
#                                                                            #
# This CIF contains the data in a paper accepted for publication in Acta     #
# Crystallographica Section E. It conforms to the requirements of Notes      #
# for Authors for Section E, and has been peer reviewed under the auspices   #
# of the IUCr Commission on Journals.                                        #
#                                                                            #
# Full details of the Crystallographic Information File format               #
# are given in the paper "The Crystallographic Information File (CIF):       #
# a New Standard Archive File for Crystallography" by S. R. Hall, F. H.      #
# Allen and I. D. Brown [Acta Cryst. (1991), A47, 655-685].                  #
#                                                                            #
# The current version of the core CIF dictionary is obtainable from          #
# ftp://ftp.iucr.org/pub/cif_core.dic. The current version number is 2.4.    #
#                                                                            #
# Software is freely available for graphical display of the structure(s) in  #
# this CIF.  For information consult the CIF home page http://www.iucr.org/  #
# cif/home.html                                                              #
#                                                                            #
# This file may be used for bona fide research purposes within the           #
# scientific community so long as proper attribution is given to the journal # 
# article from which it was obtained.                                        #
#                                                                            #
##############################################################################
                                             
data_global
_audit_creation_method     'form.cif (version 2.0)'
_journal_data_validation_number     ?
_journal_date_recd_electronic     2010-06-23
_journal_date_accepted     2010-06-24
_journal_name_full     'Acta Crystallographica, Section E'
_journal_year     2010
_journal_volume     66
_journal_issue      7
_journal_page_first     o1871
_journal_page_last     o1871
_journal_paper_category     QO
_journal_coeditor_code     HB5519
_publ_contact_author_name     'Prof. Fun, Hoong-Kun'
_publ_contact_author_address
;
      X-ray Crystallography Unit
      School of Physics
      Universiti Sains Malaysia
      11800 USM, Penang
      MALAYSIA
;
_publ_contact_author_email     'hkfun@usm.my'
_publ_contact_author_fax     '604 6579150'
_publ_contact_author_phone     '604 6533652'
_publ_section_title
;
Methyl 2,6-bis[(5-bromo-4,6-dimethoxypyrimidin-2-yl)oxy]benzoate
;
loop_
    _publ_author_name
    _publ_author_footnote
    _publ_author_address
    'Hoong-Kun Fun'
;
      Thomson Reuters ResearcherID: A-3561-2009.
;
;     X-ray Crystallography Unit
      School of Physics
      Universiti Sains Malaysia
      11800 USM, Penang
      Malaysia
;
    'Jia Hao Goh'
;
      Thomson Reuters ResearcherID: C-7576-2009.
;
;
      X-ray Crystallography Unit
      School of Physics
      Universiti Sains Malaysia
      11800 USM, Penang
      Malaysia
;
    'Sankappa Rai' ?
;
      Department of Chemistry
      Manipal Institute of Technology
      Manipal University
      Manipal 576 104
      India
;
    'Arun M. Isloor' ?
;
      Organic Chemistry Division
      Department of Chemistry
      National Institute of Technology-Karnataka
      Surathkal
      Mangalore 575 025
      India
;
    'Prakash Shetty' ?
;
      Department of Printing
      Manipal Institute of Technology
      Manipal University
      Manipal 576 104
      India
;
data_I
_audit_creation_method     SHELXL-97
_chemical_name_systematic
;
Methyl 2,6-bis[(5-bromo-4,6-dimethoxypyrimidin-2-yl)oxy]benzoate
;
_chemical_name_common     ?
_chemical_formula_moiety     'C20 H18 Br2 N4 O8'
_chemical_formula_sum     'C20 H18 Br2 N4 O8'
_chemical_formula_iupac     'C20 H18 Br2 N4 O8'
_chemical_formula_weight     602.20
_chemical_melting_point     ?
_symmetry_cell_setting     monoclinic
_symmetry_space_group_name_H-M     'C 2/c'
_symmetry_space_group_name_Hall     '-C 2yc'
loop_
    _symmetry_equiv_pos_as_xyz
    'x, y, z'
    '-x, y, -z+1/2'
    'x+1/2, y+1/2, z'
    '-x+1/2, y+1/2, -z+1/2'
    '-x, -y, -z'
    'x, -y, z-1/2'
    '-x+1/2, -y+1/2, -z'
    'x+1/2, -y+1/2, z-1/2'
_cell_length_a     29.972(5)
_cell_length_b     8.1392(12)
_cell_length_c     23.061(3)
_cell_angle_alpha     90.00
_cell_angle_beta     123.120(3)
_cell_angle_gamma     90.00
_cell_volume     4711.8(12)
_cell_formula_units_Z     8
_cell_measurement_reflns_used     2909
_cell_measurement_theta_min     2.66
_cell_measurement_theta_max     25.45
_cell_measurement_temperature     293(2)
_exptl_crystal_description     'block'
_exptl_crystal_colour     'brown'
_exptl_crystal_size_max     0.20
_exptl_crystal_size_mid     0.18
_exptl_crystal_size_min     0.14
_exptl_crystal_density_diffrn     1.698
_exptl_crystal_density_meas     ?
_exptl_crystal_density_method     'not measured'
_exptl_crystal_F_000     2400
_exptl_absorpt_coefficient_mu     3.494
_exptl_absorpt_correction_type     multi-scan
_exptl_absorpt_process_details     '(<i>SADABS</i>; Bruker, 2009)'
_exptl_absorpt_correction_T_min     0.549
_exptl_absorpt_correction_T_max     0.640
_exptl_special_details     ?
_diffrn_ambient_temperature     293(2)
_diffrn_radiation_type     MoK\a
_diffrn_radiation_wavelength     0.71073
_diffrn_radiation_source     'fine-focus sealed tube'
_diffrn_radiation_monochromator     graphite
_diffrn_measurement_device_type     'Bruker APEXII DUO CCD'
_diffrn_measurement_method     '\f and \w scans'
_diffrn_detector_area_resol_mean     ?
_diffrn_reflns_number     25204
_diffrn_reflns_av_R_equivalents     0.0657
_diffrn_reflns_av_sigmaI/netI     0.0833
_diffrn_reflns_theta_min     2.66
_diffrn_reflns_theta_max     32.50
_diffrn_reflns_theta_full     32.50
_diffrn_measured_fraction_theta_max     0.989
_diffrn_measured_fraction_theta_full     0.989
_diffrn_reflns_limit_h_min     -45
_diffrn_reflns_limit_h_max     45
_diffrn_reflns_limit_k_min     -12
_diffrn_reflns_limit_k_max     12
_diffrn_reflns_limit_l_min     -34
_diffrn_reflns_limit_l_max     34
_diffrn_standards_number     0
_diffrn_standards_interval_count     .
_diffrn_standards_interval_time     .
_diffrn_standards_decay_%     ?
_refine_special_details
;
 Refinement of F^2^ against ALL reflections.  The weighted R-factor wR and
 goodness of fit S are based on F^2^, conventional R-factors R are based
 on F, with F set to zero for negative F^2^. The threshold expression of
 F^2^ > 2sigma(F^2^) is used only for calculating R-factors(gt) etc. and is
 not relevant to the choice of reflections for refinement.  R-factors based
 on F^2^ are statistically about twice as large as those based on F, and R-
 factors based on ALL data will be even larger.
;
_reflns_number_total     8438
_reflns_number_gt     4458
_reflns_threshold_expression     I>2\s(I)
_refine_ls_structure_factor_coef     Fsqd
_refine_ls_matrix_type     full
_refine_ls_R_factor_all     0.1386
_refine_ls_R_factor_gt     0.0641
_refine_ls_wR_factor_gt     0.1839
_refine_ls_wR_factor_ref     0.2543
_refine_ls_goodness_of_fit_ref     1.018
_refine_ls_restrained_S_all     1.018
_refine_ls_number_reflns     8438
_refine_ls_number_parameters     306
_refine_ls_number_restraints     0
_refine_ls_hydrogen_treatment     constr
_refine_ls_weighting_scheme     calc
_refine_ls_weighting_details
                 'calc w=1/[\s^2^(Fo^2^)+(0.1449P)^2^] where P=(Fo^2^+2Fc^2^)/3'
_atom_sites_solution_hydrogens     geom
_atom_sites_solution_primary     direct
_atom_sites_solution_secondary     difmap
_refine_ls_shift/su_max     0.001
_refine_ls_shift/su_mean     0.000
_refine_diff_density_max     1.316
_refine_diff_density_min     -1.555
_refine_ls_extinction_method     none
_refine_ls_extinction_coef     ?
loop_
    _atom_type_symbol
    _atom_type_description
    _atom_type_scat_dispersion_real
    _atom_type_scat_dispersion_imag
    _atom_type_scat_source
    'C' 'C' 0.0033 0.0016
                         'International Tables Vol C Tables 4.2.6.8 and 6.1.1.4'
    'H' 'H' 0.0000 0.0000
                         'International Tables Vol C Tables 4.2.6.8 and 6.1.1.4'
    'N' 'N' 0.0061 0.0033
                         'International Tables Vol C Tables 4.2.6.8 and 6.1.1.4'
    'O' 'O' 0.0106 0.0060
                         'International Tables Vol C Tables 4.2.6.8 and 6.1.1.4'
    'Br' 'Br' -0.2901 2.4595
                         'International Tables Vol C Tables 4.2.6.8 and 6.1.1.4'
_computing_data_collection     'APEX2 (Bruker, 2009)'
_computing_cell_refinement     'SAINT (Bruker, 2009)'
_computing_data_reduction     'SAINT (Bruker, 2009)'
_computing_structure_solution     'SHELXTL (Sheldrick, 2008)'
_computing_structure_refinement     'SHELXTL (Sheldrick, 2008)'
_computing_molecular_graphics     'SHELXTL (Sheldrick, 2008)'
_computing_publication_material
;
SHELXTL (Sheldrick, 2008) and PLATON (Spek, 2009)
;
loop_
    _atom_site_type_symbol
    _atom_site_label
    _atom_site_fract_x
    _atom_site_fract_y
    _atom_site_fract_z
    _atom_site_U_iso_or_equiv
    _atom_site_adp_type
    _atom_site_calc_flag
    _atom_site_refinement_flags
    _atom_site_occupancy
    _atom_site_disorder_assembly
    _atom_site_disorder_group
    Br Br1 0.30639(2) 0.57188(7) 0.09822(4) 0.0594(2) Uani d . 1 . .
    Br Br2 0.08330(2) 0.91910(6) 0.40182(3) 0.04252(17) Uani d . 1 . .
    O O1 0.11548(12) 0.9112(3) 0.04513(18) 0.0337(7) Uani d . 1 . .
    O O2 0.05069(15) 0.5753(3) 0.15875(19) 0.0372(7) Uani d . 1 . .
    O O3 0.28301(15) 0.9322(4) 0.0904(3) 0.0563(11) Uani d . 1 . .
    O O4 0.20456(14) 0.4280(4) 0.0769(2) 0.0459(9) Uani d . 1 . .
    O O5 0.16295(15) 0.8884(5) 0.1855(2) 0.0568(10) Uani d . 1 . .
    O O6 0.16019(17) 0.6258(6) 0.2086(3) 0.0729(14) Uani d . 1 . .
    O O7 0.07542(16) 0.5580(4) 0.3707(2) 0.0422(8) Uani d . 1 . .
    O O8 0.06803(15) 1.0608(4) 0.27029(19) 0.0409(8) Uani d . 1 . .
    N N1 0.19889(16) 0.9262(4) 0.0691(2) 0.0377(9) Uani d . 1 . .
    N N2 0.15798(13) 0.6659(4) 0.0595(2) 0.0324(8) Uani d . 1 . .
    N N3 0.06285(16) 0.5635(4) 0.2625(2) 0.0334(8) Uani d . 1 . .
    N N4 0.05992(14) 0.8206(4) 0.21251(19) 0.0320(7) Uani d . 1 . .
    C C1 0.24118(18) 0.8474(6) 0.0787(3) 0.0378(10) Uani d . 1 . .
    C C2 0.24567(18) 0.6781(6) 0.0836(3) 0.0389(10) Uani d . 1 . .
    C C3 0.20209(17) 0.5919(5) 0.0728(3) 0.0352(9) Uani d . 1 . .
    C C4 0.15971(16) 0.8269(5) 0.0587(2) 0.0311(9) Uani d . 1 . .
    C C5 0.07637(16) 0.8238(5) 0.0466(2) 0.0314(9) Uani d . 1 . .
    C C6 0.02573(18) 0.8241(6) -0.0133(3) 0.0410(11) Uani d . 1 . .
    H H6A 0.0198 0.8777 -0.0526 0.049 Uiso calc R 1 . .
    C C7 -0.01538(19) 0.7465(6) -0.0153(3) 0.0472(12) Uani d . 1 . .
    H H7A -0.0494 0.7494 -0.0554 0.057 Uiso calc R 1 . .
    C C8 -0.00662(19) 0.6642(6) 0.0420(3) 0.0410(11) Uani d . 1 . .
    H H8A -0.0343 0.6082 0.0405 0.049 Uiso calc R 1 . .
    C C9 0.04382(18) 0.6656(5) 0.1021(2) 0.0337(9) Uani d . 1 . .
    C C10 0.08581(17) 0.7468(5) 0.1067(2) 0.0314(8) Uani d . 1 . .
    C C11 0.05805(17) 0.6583(5) 0.2136(2) 0.0310(8) Uani d . 1 . .
    C C12 0.06957(17) 0.6433(5) 0.3175(2) 0.0315(8) Uani d . 1 . .
    C C13 0.07150(16) 0.8121(5) 0.3220(2) 0.0318(9) Uani d . 1 . .
    C C14 0.06590(16) 0.8963(5) 0.2677(2) 0.0300(8) Uani d . 1 . .
    C C15 0.2797(3) 1.1092(7) 0.0878(5) 0.068(2) Uani d . 1 . .
    H H15A 0.3105 1.1541 0.0909 0.101 Uiso calc R 1 . .
    H H15B 0.2780 1.1486 0.1259 0.101 Uiso calc R 1 . .
    H H15C 0.2482 1.1428 0.0450 0.101 Uiso calc R 1 . .
    C C16 0.1604(2) 0.3438(6) 0.0691(4) 0.0586(17) Uani d . 1 . .
    H H16A 0.1653 0.2277 0.0675 0.088 Uiso calc R 1 . .
    H H16B 0.1285 0.3779 0.0269 0.088 Uiso calc R 1 . .
    H H16C 0.1575 0.3686 0.1076 0.088 Uiso calc R 1 . .
    C C17 0.1402(2) 0.7456(6) 0.1719(3) 0.0437(11) Uani d . 1 . .
    C C18 0.2141(3) 0.9103(8) 0.2484(4) 0.0720(14) Uani d . 1 . .
    H H18A 0.2214 1.0256 0.2574 0.108 Uiso calc R 1 . .
    H H18B 0.2409 0.8602 0.2438 0.108 Uiso calc R 1 . .
    H H18C 0.2141 0.8600 0.2860 0.108 Uiso calc R 1 . .
    C C19 0.0734(3) 0.3785(6) 0.3658(4) 0.0590(16) Uani d . 1 . .
    H H19A 0.0695 0.3336 0.4013 0.089 Uiso calc R 1 . .
    H H19B 0.1057 0.3382 0.3717 0.089 Uiso calc R 1 . .
    H H19C 0.0436 0.3459 0.3212 0.089 Uiso calc R 1 . .
    C C20 0.0691(3) 1.1479(9) 0.2166(4) 0.0720(14) Uani d . 1 . .
    H H20A 0.0732 1.2634 0.2267 0.108 Uiso calc R 1 . .
    H H20B 0.0364 1.1289 0.1729 0.108 Uiso calc R 1 . .
    H H20C 0.0985 1.1093 0.2145 0.108 Uiso calc R 1 . .
loop_
    _atom_site_aniso_label
    _atom_site_aniso_U_11
    _atom_site_aniso_U_22
    _atom_site_aniso_U_33
    _atom_site_aniso_U_12
    _atom_site_aniso_U_13
    _atom_site_aniso_U_23
    Br1 0.0381(3) 0.0527(3) 0.0907(5) 0.0122(2) 0.0374(3) 0.0068(3)
    Br2 0.0570(3) 0.0430(3) 0.0376(3) -0.0108(2) 0.0324(2) -0.0123(2)
    O1 0.0330(14) 0.0321(15) 0.0452(19) 0.0082(11) 0.0272(14) 0.0116(13)
    O2 0.058(2) 0.0298(15) 0.0372(18) -0.0026(13) 0.0347(17) -0.0028(13)
    O3 0.0390(18) 0.0438(19) 0.096(3) -0.0040(14) 0.043(2) -0.0001(19)
    O4 0.0391(17) 0.0321(16) 0.068(3) 0.0026(12) 0.0305(18) -0.0035(16)
    O5 0.048(2) 0.067(2) 0.040(2) -0.0182(17) 0.0144(18) 0.0008(19)
    O6 0.057(2) 0.075(3) 0.057(3) 0.013(2) 0.012(2) 0.024(2)
    O7 0.062(2) 0.0343(17) 0.040(2) -0.0001(14) 0.0346(18) 0.0038(14)
    O8 0.056(2) 0.0282(15) 0.038(2) 0.0019(13) 0.0257(17) -0.0022(14)
    N1 0.0375(19) 0.0338(19) 0.048(2) 0.0027(14) 0.0270(19) 0.0063(17)
    N2 0.0304(16) 0.0305(17) 0.036(2) 0.0020(13) 0.0180(15) -0.0021(15)
    N3 0.0444(19) 0.0308(18) 0.035(2) -0.0017(14) 0.0279(18) -0.0015(15)
    N4 0.0391(18) 0.0312(17) 0.0285(19) 0.0000(14) 0.0202(16) 0.0004(15)
    C1 0.035(2) 0.038(2) 0.042(3) 0.0017(17) 0.022(2) 0.000(2)
    C2 0.035(2) 0.037(2) 0.046(3) 0.0058(17) 0.023(2) -0.001(2)
    C3 0.034(2) 0.031(2) 0.040(3) 0.0046(15) 0.0196(19) 0.0021(18)
    C4 0.0302(18) 0.037(2) 0.028(2) 0.0081(15) 0.0168(17) 0.0035(18)
    C5 0.0341(19) 0.035(2) 0.032(2) 0.0063(16) 0.0225(18) 0.0031(18)
    C6 0.037(2) 0.052(3) 0.037(3) 0.0065(19) 0.022(2) 0.011(2)
    C7 0.033(2) 0.060(3) 0.040(3) 0.002(2) 0.015(2) 0.000(2)
    C8 0.038(2) 0.049(3) 0.038(3) -0.0044(19) 0.022(2) -0.006(2)
    C9 0.044(2) 0.031(2) 0.036(2) 0.0029(16) 0.028(2) -0.0070(18)
    C10 0.038(2) 0.031(2) 0.029(2) 0.0024(16) 0.0204(18) -0.0012(17)
    C11 0.039(2) 0.0274(19) 0.033(2) -0.0021(15) 0.0233(19) -0.0040(17)
    C12 0.0352(19) 0.035(2) 0.030(2) -0.0022(16) 0.0214(18) 0.0028(18)
    C13 0.0311(18) 0.037(2) 0.032(2) -0.0015(15) 0.0199(18) -0.0054(18)
    C14 0.0306(18) 0.0305(19) 0.030(2) -0.0004(14) 0.0169(17) -0.0062(17)
    C15 0.065(4) 0.039(3) 0.109(6) -0.011(2) 0.055(4) -0.006(3)
    C16 0.045(3) 0.037(3) 0.093(5) -0.001(2) 0.037(3) -0.002(3)
    C17 0.042(2) 0.055(3) 0.033(3) 0.000(2) 0.020(2) -0.004(2)
    C18 0.073(3) 0.073(3) 0.053(3) -0.018(2) 0.023(2) 0.003(2)
    C19 0.104(5) 0.032(2) 0.054(4) 0.000(3) 0.052(4) 0.006(2)
    C20 0.073(3) 0.073(3) 0.053(3) -0.018(2) 0.023(2) 0.003(2)
_geom_special_details
;
 All esds (except the esd in the dihedral angle between two l.s. planes)
 are estimated using the full covariance matrix.  The cell esds are taken
 into account individually in the estimation of esds in distances, angles
 and torsion angles; correlations between esds in cell parameters are only
 used when they are defined by crystal symmetry.  An approximate (isotropic)
 treatment of cell esds is used for estimating esds involving l.s. planes.
;
loop_
    _geom_bond_atom_site_label_1
    _geom_bond_atom_site_label_2
    _geom_bond_site_symmetry_2
    _geom_bond_distance
    _geom_bond_publ_flag
    Br1 C2 . 1.872(4) ?
    Br2 C13 . 1.887(4) ?
    O1 C4 . 1.368(5) ?
    O1 C5 . 1.388(5) ?
    O2 C11 . 1.342(5) ?
    O2 C9 . 1.412(6) ?
    O3 C1 . 1.324(6) ?
    O3 C15 . 1.443(6) ?
    O4 C3 . 1.337(5) ?
    O4 C16 . 1.411(6) ?
    O5 C17 . 1.297(6) ?
    O5 C18 . 1.433(8) ?
    O6 C17 . 1.213(7) ?
    O7 C12 . 1.336(5) ?
    O7 C19 . 1.464(6) ?
    O8 C14 . 1.341(5) ?
    O8 C20 . 1.442(8) ?
    N1 C1 . 1.327(6) ?
    N1 C4 . 1.335(6) ?
    N2 C4 . 1.312(6) ?
    N2 C3 . 1.328(5) ?
    N3 C11 . 1.308(6) ?
    N3 C12 . 1.339(6) ?
    N4 C11 . 1.323(5) ?
    N4 C14 . 1.334(6) ?
    C1 C2 . 1.383(6) ?
    C2 C3 . 1.380(6) ?
    C5 C6 . 1.386(7) ?
    C5 C10 . 1.401(6) ?
    C6 C7 . 1.363(7) ?
    C6 H6A . 0.9300 ?
    C7 C8 . 1.373(8) ?
    C7 H7A . 0.9300 ?
    C8 C9 . 1.384(7) ?
    C8 H8A . 0.9300 ?
    C9 C10 . 1.374(6) ?
    C10 C17 . 1.496(7) ?
    C12 C13 . 1.376(6) ?
    C13 C14 . 1.356(6) ?
    C15 H15A . 0.9600 ?
    C15 H15B . 0.9600 ?
    C15 H15C . 0.9600 ?
    C16 H16A . 0.9600 ?
    C16 H16B . 0.9600 ?
    C16 H16C . 0.9600 ?
    C18 H18A . 0.9600 ?
    C18 H18B . 0.9600 ?
    C18 H18C . 0.9600 ?
    C19 H19A . 0.9600 ?
    C19 H19B . 0.9600 ?
    C19 H19C . 0.9600 ?
    C20 H20A . 0.9600 ?
    C20 H20B . 0.9600 ?
    C20 H20C . 0.9600 ?
loop_
    _geom_angle_atom_site_label_1
    _geom_angle_atom_site_label_2
    _geom_angle_atom_site_label_3
    _geom_angle_site_symmetry_1
    _geom_angle_site_symmetry_3
    _geom_angle
    _geom_angle_publ_flag
    C4 O1 C5 . . 117.6(3) ?
    C11 O2 C9 . . 118.4(3) ?
    C1 O3 C15 . . 118.4(4) ?
    C3 O4 C16 . . 117.6(4) ?
    C17 O5 C18 . . 119.2(5) ?
    C12 O7 C19 . . 118.0(4) ?
    C14 O8 C20 . . 118.4(5) ?
    C1 N1 C4 . . 113.8(4) ?
    C4 N2 C3 . . 114.4(4) ?
    C11 N3 C12 . . 114.7(4) ?
    C11 N4 C14 . . 115.3(4) ?
    O3 C1 N1 . . 119.6(4) ?
    O3 C1 C2 . . 117.7(4) ?
    N1 C1 C2 . . 122.4(4) ?
    C3 C2 C1 . . 116.9(4) ?
    C3 C2 Br1 . . 121.9(3) ?
    C1 C2 Br1 . . 121.1(3) ?
    N2 C3 O4 . . 118.6(4) ?
    N2 C3 C2 . . 122.4(4) ?
    O4 C3 C2 . . 119.0(4) ?
    N2 C4 N1 . . 129.8(4) ?
    N2 C4 O1 . . 117.6(4) ?
    N1 C4 O1 . . 112.6(4) ?
    C6 C5 O1 . . 117.0(4) ?
    C6 C5 C10 . . 120.5(4) ?
    O1 C5 C10 . . 122.5(4) ?
    C7 C6 C5 . . 120.6(5) ?
    C7 C6 H6A . . 119.7 ?
    C5 C6 H6A . . 119.7 ?
    C6 C7 C8 . . 120.0(5) ?
    C6 C7 H7A . . 120.0 ?
    C8 C7 H7A . . 120.0 ?
    C7 C8 C9 . . 119.3(4) ?
    C7 C8 H8A . . 120.3 ?
    C9 C8 H8A . . 120.3 ?
    C10 C9 C8 . . 122.3(4) ?
    C10 C9 O2 . . 121.0(4) ?
    C8 C9 O2 . . 116.7(4) ?
    C9 C10 C5 . . 117.2(4) ?
    C9 C10 C17 . . 121.5(4) ?
    C5 C10 C17 . . 121.2(4) ?
    N3 C11 N4 . . 128.3(4) ?
    N3 C11 O2 . . 113.5(3) ?
    N4 C11 O2 . . 118.2(4) ?
    O7 C12 N3 . . 119.6(4) ?
    O7 C12 C13 . . 118.1(4) ?
    N3 C12 C13 . . 122.3(4) ?
    C14 C13 C12 . . 117.1(4) ?
    C14 C13 Br2 . . 122.1(3) ?
    C12 C13 Br2 . . 120.8(4) ?
    N4 C14 O8 . . 118.8(4) ?
    N4 C14 C13 . . 122.2(4) ?
    O8 C14 C13 . . 119.0(4) ?
    O3 C15 H15A . . 109.5 ?
    O3 C15 H15B . . 109.5 ?
    H15A C15 H15B . . 109.5 ?
    O3 C15 H15C . . 109.5 ?
    H15A C15 H15C . . 109.5 ?
    H15B C15 H15C . . 109.5 ?
    O4 C16 H16A . . 109.5 ?
    O4 C16 H16B . . 109.5 ?
    H16A C16 H16B . . 109.5 ?
    O4 C16 H16C . . 109.5 ?
    H16A C16 H16C . . 109.5 ?
    H16B C16 H16C . . 109.5 ?
    O6 C17 O5 . . 123.8(5) ?
    O6 C17 C10 . . 124.0(5) ?
    O5 C17 C10 . . 112.2(4) ?
    O5 C18 H18A . . 109.5 ?
    O5 C18 H18B . . 109.5 ?
    H18A C18 H18B . . 109.5 ?
    O5 C18 H18C . . 109.5 ?
    H18A C18 H18C . . 109.5 ?
    H18B C18 H18C . . 109.5 ?
    O7 C19 H19A . . 109.5 ?
    O7 C19 H19B . . 109.5 ?
    H19A C19 H19B . . 109.5 ?
    O7 C19 H19C . . 109.5 ?
    H19A C19 H19C . . 109.5 ?
    H19B C19 H19C . . 109.5 ?
    O8 C20 H20A . . 109.5 ?
    O8 C20 H20B . . 109.5 ?
    H20A C20 H20B . . 109.5 ?
    O8 C20 H20C . . 109.5 ?
    H20A C20 H20C . . 109.5 ?
    H20B C20 H20C . . 109.5 ?
loop_
    _geom_torsion_atom_site_label_1
    _geom_torsion_atom_site_label_2
    _geom_torsion_atom_site_label_3
    _geom_torsion_atom_site_label_4
    _geom_torsion_site_symmetry_1
    _geom_torsion_site_symmetry_2
    _geom_torsion_site_symmetry_3
    _geom_torsion_site_symmetry_4
    _geom_torsion
    _geom_torsion_publ_flag
    C15 O3 C1 N1 . . . . -4.0(8) ?
    C15 O3 C1 C2 . . . . -177.8(6) ?
    C4 N1 C1 O3 . . . . -179.2(5) ?
    C4 N1 C1 C2 . . . . -5.6(7) ?
    O3 C1 C2 C3 . . . . 178.6(5) ?
    N1 C1 C2 C3 . . . . 4.9(8) ?
    O3 C1 C2 Br1 . . . . -5.6(7) ?
    N1 C1 C2 Br1 . . . . -179.2(4) ?
    C4 N2 C3 O4 . . . . 177.9(5) ?
    C4 N2 C3 C2 . . . . -1.0(7) ?
    C16 O4 C3 N2 . . . . -2.1(7) ?
    C16 O4 C3 C2 . . . . 176.8(5) ?
    C1 C2 C3 N2 . . . . -1.4(8) ?
    Br1 C2 C3 N2 . . . . -177.1(4) ?
    C1 C2 C3 O4 . . . . 179.8(5) ?
    Br1 C2 C3 O4 . . . . 4.0(7) ?
    C3 N2 C4 N1 . . . . 0.0(7) ?
    C3 N2 C4 O1 . . . . 179.8(4) ?
    C1 N1 C4 N2 . . . . 3.2(8) ?
    C1 N1 C4 O1 . . . . -176.5(4) ?
    C5 O1 C4 N2 . . . . 12.3(6) ?
    C5 O1 C4 N1 . . . . -167.9(4) ?
    C4 O1 C5 C6 . . . . -121.7(5) ?
    C4 O1 C5 C10 . . . . 62.4(5) ?
    O1 C5 C6 C7 . . . . -177.4(4) ?
    C10 C5 C6 C7 . . . . -1.4(7) ?
    C5 C6 C7 C8 . . . . -1.4(8) ?
    C6 C7 C8 C9 . . . . 2.1(8) ?
    C7 C8 C9 C10 . . . . 0.1(7) ?
    C7 C8 C9 O2 . . . . -178.4(4) ?
    C11 O2 C9 C10 . . . . 72.1(5) ?
    C11 O2 C9 C8 . . . . -109.4(5) ?
    C8 C9 C10 C5 . . . . -2.8(6) ?
    O2 C9 C10 C5 . . . . 175.7(4) ?
    C8 C9 C10 C17 . . . . -179.4(4) ?
    O2 C9 C10 C17 . . . . -1.0(6) ?
    C6 C5 C10 C9 . . . . 3.4(6) ?
    O1 C5 C10 C9 . . . . 179.2(4) ?
    C6 C5 C10 C17 . . . . -179.9(4) ?
    O1 C5 C10 C17 . . . . -4.1(6) ?
    C12 N3 C11 N4 . . . . 1.2(7) ?
    C12 N3 C11 O2 . . . . -179.2(4) ?
    C14 N4 C11 N3 . . . . -2.2(7) ?
    C14 N4 C11 O2 . . . . 178.3(4) ?
    C9 O2 C11 N3 . . . . 178.6(4) ?
    C9 O2 C11 N4 . . . . -1.8(6) ?
    C19 O7 C12 N3 . . . . -0.9(7) ?
    C19 O7 C12 C13 . . . . -180.0(5) ?
    C11 N3 C12 O7 . . . . -179.3(4) ?
    C11 N3 C12 C13 . . . . -0.3(6) ?
    O7 C12 C13 C14 . . . . 179.5(4) ?
    N3 C12 C13 C14 . . . . 0.4(6) ?
    O7 C12 C13 Br2 . . . . 1.1(5) ?
    N3 C12 C13 Br2 . . . . -178.0(3) ?
    C11 N4 C14 O8 . . . . -179.9(4) ?
    C11 N4 C14 C13 . . . . 2.2(6) ?
    C20 O8 C14 N4 . . . . -6.1(6) ?
    C20 O8 C14 C13 . . . . 171.9(5) ?
    C12 C13 C14 N4 . . . . -1.4(6) ?
    Br2 C13 C14 N4 . . . . 177.0(3) ?
    C12 C13 C14 O8 . . . . -179.4(4) ?
    Br2 C13 C14 O8 . . . . -1.0(5) ?
    C18 O5 C17 O6 . . . . -2.0(9) ?
    C18 O5 C17 C10 . . . . 176.5(5) ?
    C9 C10 C17 O6 . . . . 39.9(7) ?
    C5 C10 C17 O6 . . . . -136.6(6) ?
    C9 C10 C17 O5 . . . . -138.5(5) ?
    C5 C10 C17 O5 . . . . 44.9(6) ?
