# Supplementary material for: Methyl 2,6-bis­[(5-bromo-4,6-dimeth­oxy­pyrimidin-2-yl)­oxy]benzoate
Source: Acta Crystallogr Sect E Struct Rep Online. 2010 Jun 30;66(Pt 7):o1871. doi: 10.1107/S1600536810024724 (PMC3006963; doi:10.1107/S1600536810024724)
Supplement: Supplementary file 2 [file e-66-o1871-Isup2.hkl]

# 
# h,k,l, Fc-squared, Fo-squared, sigma(Fo-squared) and status flag 
# 
data_I
_shelx_title ' ram2m in C2/c (RT)' 
_shelx_refln_list_code          4 
_shelx_F_calc_maximum      562.19 
_exptl_crystal_F_000      2400.00 
_reflns_d_resolution_high  0.6614 
 
loop_ 
 _symmetry_equiv_pos_as_xyz 
 'x, y, z' 
 '-x, y, -z+1/2' 
 'x+1/2, y+1/2, z' 
 '-x+1/2, y+1/2, -z+1/2' 
 '-x, -y, -z' 
 'x, -y, z-1/2' 
 '-x+1/2, -y+1/2, -z' 
 'x+1/2, -y+1/2, z-1/2' 
 
_cell_length_a    29.9720 
_cell_length_b     8.1392 
_cell_length_c    23.0614 
_cell_angle_alpha  90.000 
_cell_angle_beta  123.120 
_cell_angle_gamma  90.000 
 
_shelx_F_squared_multiplier     1.000 
 
loop_ 
 _refln_index_h 
 _refln_index_k 
 _refln_index_l 
 _refln_F_squared_calc 
 _refln_F_squared_meas 
 _refln_F_squared_sigma 
 _refln_observed_status 
  10   0   0     9773.95     9597.66    224.18 o 
  12   0   0    25935.54    29354.90    696.95 o 
  14   0   0    59484.01    60323.79   1177.22 o 
  16   0   0     6210.80     6113.25    178.26 o 
  18   0   0    24812.79       37.85     22.54 o 
  20   0   0     1132.76     1030.92     99.97 o 
  22   0   0    11568.11    10649.38    286.84 o 
  24   0   0      685.99      849.37    125.68 o 
  26   0   0     8160.15     8292.96    265.51 o 
  28   0   0     4686.57     4454.56    205.92 o 
  30   0   0        5.87      139.81    131.00 o 
  32   0   0       72.12      335.36    146.57 o 
  34   0   0      876.37     1238.20    266.34 o 
  36   0   0     1052.45      765.97    255.17 o 
   3   1   0    37149.65    37961.93   1226.19 o 
   5   1   0     5872.13     7976.89    292.46 o 
   7   1   0    40074.40    40174.14   1316.94 o 
   9   1   0      590.92      804.43     90.86 o 
  11   1   0    83995.31    86616.33   1157.70 o 
  13   1   0     4231.42     4915.83    104.52 o 
  15   1   0     8572.24     7391.14    140.40 o 
  17   1   0     6026.11     2092.36    168.05 o 
  19   1   0    24375.85    24221.18    469.43 o 
  21   1   0     3366.82     3713.03    106.51 o 
  23   1   0     3169.75     3090.79    145.58 o 
  25   1   0     5359.13     5219.79    146.48 o 
  27   1   0      171.02      403.56     86.15 o 
  29   1   0     2263.78     2672.43    152.00 o 
  31   1   0      447.44      339.40    100.98 o 
  33   1   0      542.18      486.37    107.34 o 
  35   1   0      307.40      199.59    109.80 o 
  37   1   0      219.37      356.57    133.28 o 
   0   2   0    38763.17    40530.40   1328.82 o 
   4   2   0      169.56      342.65     57.85 o 
   6   2   0    12580.02    13208.05    472.06 o 
   8   2   0    69054.15    77240.77   1440.77 o 
  10   2   0    55629.22    58483.99    803.82 o 
  12   2   0     8948.16    10839.02    448.37 o 
  14   2   0     3269.06     3505.88     94.02 o 
  16   2   0     2254.24     2536.81     86.09 o 
  18   2   0     7924.64     7792.84    168.77 o 
  20   2   0      536.81      609.80     63.54 o 
  22   2   0       61.72      195.82     68.25 o 
  24   2   0       77.76      203.60     73.05 o 
  26   2   0     2623.47     2633.43    114.94 o 
  28   2   0      740.77      739.35     94.67 o 
  30   2   0       62.79     -144.41     90.94 o 
  32   2   0       10.09      -89.00     99.38 o 
  34   2   0        5.15       50.46    105.36 o 
  36   2   0      308.63      354.16    129.61 o 
   1   3   0      389.05      501.43     77.41 o 
   5   3   0     7750.53     9303.16    206.50 o 
   7   3   0     2436.38     4272.96    161.86 o 
   9   3   0       65.40      122.65     36.67 o 
  11   3   0       87.29      224.69     37.18 o 
  13   3   0      411.17      622.43     54.33 o 
  15   3   0      517.47      835.13     84.34 o 
  17   3   0      280.24      334.85     53.61 o 
  19   3   0     1295.23     1261.69     87.48 o 
  21   3   0     1060.07     1183.62     76.08 o 
  23   3   0       24.88      -29.24     70.44 o 
  25   3   0     1090.76      944.31     90.88 o 
  27   3   0       18.25       29.16     84.08 o 
  29   3   0      100.90      252.80     92.95 o 
  31   3   0       59.12        3.35     97.82 o 
  33   3   0      128.90      143.69    126.20 o 
  35   3   0        6.12       43.00    124.47 o 
   0   4   0   156445.47   176780.06   3996.78 o 
   2   4   0     1073.76      934.92     52.88 o 
   4   4   0     1194.00     1337.07     52.09 o 
   6   4   0     2968.78     3572.14     91.75 o 
   8   4   0    19435.08    22042.70    322.53 o 
  10   4   0       41.71      191.56     40.11 o 
  12   4   0     4476.16     4090.11    104.11 o 
  14   4   0      174.09      194.91     48.99 o 
  16   4   0        0.05      -16.00     53.81 o 
  18   4   0       69.82       25.97     74.76 o 
  20   4   0       12.89       19.66     59.71 o 
  22   4   0      633.50      435.94     77.82 o 
  24   4   0      179.11      126.68     80.94 o 
  26   4   0      902.24      804.39     93.63 o 
  28   4   0      194.78      155.38     90.94 o 
  30   4   0        9.76     -141.48     94.67 o 
  32   4   0      381.46      357.21    122.24 o 
  34   4   0       40.95      -10.92    143.35 o 
   1   5   0     8864.47     9551.61    196.16 o 
   3   5   0     7915.05     7780.56    155.02 o 
   5   5   0     1697.22     2228.89     74.05 o 
   7   5   0     2159.24     1496.90     86.53 o 
   9   5   0      265.67      231.58     61.86 o 
  11   5   0    21019.14    20949.80    297.03 o 
  13   5   0      376.72      416.09     55.95 o 
  15   5   0       37.13       53.31     54.90 o 
  17   5   0      829.89      726.60     66.97 o 
  19   5   0     4106.38     4119.92    125.70 o 
  21   5   0     2926.49     3060.76    116.04 o 
  23   5   0        3.56      101.33     98.54 o 
  25   5   0     1201.44     1085.98     97.32 o 
  27   5   0       92.33       84.80     89.80 o 
  29   5   0     1558.13     1805.92    135.17 o 
  31   5   0       42.14       79.57    118.85 o 
  33   5   0        7.00       83.63    164.20 o 
   0   6   0    56998.69    51674.69   1220.76 o 
   2   6   0     1994.65     1927.72     94.34 o 
   4   6   0     2765.28     3199.18     96.23 o 
   6   6   0     5645.64     5280.20    175.32 o 
   8   6   0    21984.61    21310.37    351.72 o 
  10   6   0    38218.30    37163.07    534.04 o 
  12   6   0      815.74      777.22     72.32 o 
  14   6   0     2383.14     2271.49     96.14 o 
  16   6   0      301.61      401.75     73.08 o 
  18   6   0    12964.63    12419.65    263.20 o 
  20   6   0       55.62       78.02     82.58 o 
  22   6   0      638.75      680.14    140.19 o 
  24   6   0       15.28      -40.89     92.56 o 
  26   6   0     1130.71     1092.92    181.20 o 
  28   6   0      899.58      628.67    132.48 o 
  30   6   0      266.62      341.63    163.14 o 
  32   6   0       89.94      -19.84    246.26 o 
   1   7   0    11838.68     9877.64    219.95 o 
   3   7   0     4619.49     4427.32    129.44 o 
   5   7   0      182.31      203.65     69.66 o 
   7   7   0     5449.51     4887.85    140.42 o 
   9   7   0      584.79      473.66     75.87 o 
  11   7   0    10313.17    10587.54    215.69 o 
  13   7   0        2.20      -17.33     73.83 o 
  15   7   0     2444.46     2184.90    119.31 o 
  17   7   0     1054.06     1229.31    116.19 o 
  19   7   0     2136.41     2539.61    130.39 o 
  21   7   0      475.25      537.08    104.05 o 
  23   7   0      587.32      584.11    131.11 o 
  25   7   0     1679.58     1481.07    206.14 o 
  27   7   0      268.55      319.62    448.56 o 
  29   7   0      874.81     1028.68    214.38 o 
  31   7   0      279.42      277.10    199.89 o 
   0   8   0    22573.68    20265.57    446.80 o 
   2   8   0       43.40        1.97     73.98 o 
   4   8   0      125.21      157.69     83.81 o 
   6   8   0     1450.50     1477.20    217.62 o 
   8   8   0    10779.59     9913.78    254.54 o 
  10   8   0     1403.85     1341.74    106.70 o 
  12   8   0      114.94       52.94     89.18 o 
  14   8   0     1046.40     1172.72    107.50 o 
  16   8   0     1575.73     1444.76    139.03 o 
  18   8   0     1887.15     1907.38    154.46 o 
  20   8   0      277.74      241.84    169.56 o 
  22   8   0      810.37      794.60    185.61 o 
  24   8   0       25.15      134.45    180.59 o 
  26   8   0      705.20      814.65    229.48 o 
  28   8   0      195.91      368.83    206.06 o 
   1   9   0        4.73      -27.01     73.65 o 
   3   9   0      299.08      370.33     93.14 o 
   5   9   0      238.48      202.09     90.53 o 
   7   9   0      794.54      877.06    127.03 o 
   9   9   0       70.06      148.08    116.18 o 
  11   9   0      293.65      684.56    167.26 o 
  13   9   0       77.70      164.50    158.97 o 
  15   9   0      830.93      681.20    177.34 o 
  17   9   0      425.47      413.90    171.83 o 
  19   9   0      652.25      624.11    179.84 o 
  21   9   0        2.00      289.32    267.23 o 
  23   9   0      239.65      457.80    195.72 o 
  25   9   0      223.19      477.10    205.06 o 
   0  10   0      321.76      573.12    249.86 o 
   2  10   0       24.12     -159.33    126.28 o 
   4  10   0      122.57      266.33    130.88 o 
   6  10   0       32.94      236.44    183.76 o 
   8  10   0      122.73      329.13    291.98 o 
  10  10   0      356.51      314.37    175.59 o 
  12  10   0        8.75      596.22    185.89 o 
  14  10   0      192.05      196.42    198.75 o 
  16  10   0       80.27      207.39    180.75 o 
  18  10   0        1.65      140.74    191.04 o 
  20  10   0       18.85      -26.07    194.35 o 
  22  10   0      102.28      -71.97    199.03 o 
   1  11   0     1299.82     1034.77    200.78 o 
   3  11   0       14.86       87.66    430.68 o 
   5  11   0      918.77      986.69    161.61 o 
   7  11   0      449.65      294.37    152.43 o 
   9  11   0       89.23      263.02    152.91 o 
  11  11   0      542.03      669.43    163.12 o 
  13  11   0      305.45      148.59    190.36 o 
  15  11   0       18.32       21.65    294.18 o 
  17  11   0        4.47     -276.12    194.96 o 
   0  12   0     3212.88     3575.31    385.01 o 
   2  12   0       11.24       84.70    196.89 o 
   4  12   0       46.12     -102.30    195.02 o 
   6  12   0       58.42       65.74    201.98 o 
   8  12   0      382.28      398.96    312.69 o 
 -37   1   1        8.89      -25.94    111.33 o 
 -35   1   1      399.79      434.83    112.06 o 
 -33   1   1        4.11      130.51    100.79 o 
 -31   1   1        9.81       34.96    111.68 o 
 -29   1   1      889.40      952.69     98.13 o 
 -27   1   1      668.98      450.85     84.63 o 
 -25   1   1     2388.48     2287.87    103.60 o 
 -23   1   1      987.09      879.32     72.33 o 
 -21   1   1     5403.09     5337.27    124.48 o 
 -17   1   1      116.46      219.37     42.78 o 
 -15   1   1     9847.18    10371.16    179.65 o 
 -13   1   1    30780.25    32676.97    466.58 o 
 -11   1   1     4229.82     4303.72     90.34 o 
  -9   1   1    26690.06    29041.14    682.99 o 
  -7   1   1    38238.27    42671.54   1391.74 o 
  -5   1   1     8042.52     9938.31    350.52 o 
  -3   1   1     3198.76     3476.90    135.70 o 
  -1   1   1     5747.56     6733.86    231.68 o 
   5   1   1    25702.43    26792.57    887.83 o 
   7   1   1       52.36      256.08     58.83 o 
   9   1   1     5220.89     5314.67    161.02 o 
  11   1   1      703.33     1433.79     49.29 o 
  13   1   1    13746.72    17042.29    248.84 o 
  15   1   1    11266.03    10887.20    187.21 o 
  17   1   1       54.95       14.37     26.99 o 
  19   1   1     1159.00     1606.35     77.67 o 
  21   1   1      234.40      193.09     65.19 o 
  23   1   1       43.32       96.17     76.31 o 
  25   1   1      571.70      569.98     81.62 o 
  27   1   1        2.96     -162.07     81.04 o 
  29   1   1      113.28       18.71     90.28 o 
  31   1   1      311.89      395.48    101.26 o 
  33   1   1      196.54      243.17    112.35 o 
  35   1   1      179.32       91.67    155.14 o 
  37   1   1       13.90       55.11    172.97 o 
 -38   2   1       15.20        0.84    152.47 o 
 -36   2   1        3.64      101.86    109.38 o 
 -34   2   1      476.86      378.40    124.38 o 
 -32   2   1     2315.44     2653.29    133.33 o 
 -30   2   1      100.74       88.33     91.74 o 
 -28   2   1      161.83      161.83    103.51 o 
 -26   2   1       47.90      -12.81     76.57 o 
 -24   2   1    16412.65    14899.19    261.88 o 
 -22   2   1     7434.90     7223.45    148.19 o 
 -20   2   1     6480.06     7067.81    142.44 o 
 -18   2   1     2033.81     2072.60    105.38 o 
 -16   2   1    12543.10    13257.54    219.75 o 
 -14   2   1    35682.14    37868.04    496.24 o 
 -12   2   1     2610.37     2386.45     64.89 o 
 -10   2   1      844.50      742.15     40.09 o 
  -8   2   1     1285.71     1704.39     72.75 o 
  -6   2   1    48262.65    52708.82   1715.39 o 
  -4   2   1    62433.54    64479.76   2081.58 o 
  -2   2   1     6142.06     6812.79    255.84 o 
   0   2   1     1863.27     2785.60    137.60 o 
   2   2   1     1750.63     1304.62     93.45 o 
   4   2   1   151530.27   159118.53   5079.00 o 
   6   2   1       46.11       38.20     28.28 o 
   8   2   1    20155.38    22740.41    345.60 o 
  10   2   1    12679.43    13407.71    191.67 o 
  12   2   1    43627.69    46603.53    600.22 o 
  14   2   1     7765.43     7667.07    134.30 o 
  16   2   1     9224.85     9678.78    239.58 o 
  18   2   1     2186.75     2135.21    119.96 o 
  20   2   1      978.69     1281.41     78.98 o 
  22   2   1     6865.85     7292.74    164.94 o 
  24   2   1       84.38       10.42     73.12 o 
  26   2   1      938.88      918.03     93.40 o 
  28   2   1       70.74       74.37    136.55 o 
  30   2   1     1044.25     1184.63    110.98 o 
  32   2   1      366.64      125.59    102.51 o 
  34   2   1      117.26      222.19    126.15 o 
  36   2   1       29.86       56.58    147.83 o 
 -37   3   1      281.91      128.59    164.14 o 
 -35   3   1      402.18      260.87    137.01 o 
 -33   3   1      214.69      294.23    106.22 o 
 -31   3   1      976.09     1104.17    161.75 o 
 -29   3   1     1234.18     1445.30    108.07 o 
 -27   3   1     1595.56     1377.09    100.84 o 
 -25   3   1     5502.10     5973.89    157.73 o 
 -23   3   1       96.49       73.88     69.90 o 
 -21   3   1    27820.01    27908.22    393.80 o 
 -19   3   1     1162.89     1123.68     69.35 o 
 -17   3   1     1164.93     1281.06     70.35 o 
 -15   3   1    13240.05    13119.98    218.70 o 
 -13   3   1    41610.49    40760.07    577.17 o 
 -11   3   1    46185.05    47579.20    663.18 o 
  -9   3   1     6455.51     7807.12    183.17 o 
  -7   3   1    70374.09    72467.66   1049.67 o 
  -5   3   1     1486.57     1425.81     73.32 o 
  -3   3   1    97850.45   102303.93   1642.47 o 
  -1   3   1      423.77      451.96     44.83 o 
   1   3   1    56670.97    60872.38   1140.52 o 
   3   3   1    26762.53    29550.69    570.87 o 
   5   3   1    66615.92    70611.88   1022.74 o 
   7   3   1    24751.11    27939.56    422.85 o 
   9   3   1      799.89      985.27     45.63 o 
  11   3   1    33032.34    33699.15    443.96 o 
  13   3   1     4302.62     4811.82    111.83 o 
  15   3   1    49980.47    49506.15    773.33 o 
  17   3   1      685.83      666.19     58.36 o 
  19   3   1       87.85       37.37     55.23 o 
  21   3   1     2030.75     1626.16    100.37 o 
  23   3   1     5718.92     6132.69    155.26 o 
  25   3   1     1610.54     1647.16    103.12 o 
  27   3   1       96.36      109.29     87.97 o 
  29   3   1      659.34      936.28    103.72 o 
  31   3   1      110.06      -15.88    113.88 o 
  33   3   1     1080.27     1200.87    136.92 o 
  35   3   1      100.39      168.59    128.24 o 
 -36   4   1       99.97       -4.40    152.24 o 
 -34   4   1      349.59      219.47    145.79 o 
 -32   4   1     1568.37     1662.31    120.65 o 
 -30   4   1       18.64     -141.98     92.69 o 
 -28   4   1      361.08      408.85     92.34 o 
 -26   4   1      315.46      247.61     84.24 o 
 -24   4   1    12692.91    11729.71    225.91 o 
 -22   4   1     5206.44     5415.03    137.23 o 
 -20   4   1      716.53      643.14     68.05 o 
 -18   4   1      213.27      143.24     57.96 o 
 -16   4   1     8969.84     8327.57    164.36 o 
 -14   4   1    45684.18    45207.44    591.73 o 
 -12   4   1     2384.94     2509.47     75.01 o 
 -10   4   1      273.44      258.89     44.06 o 
  -8   4   1     9312.86    11015.02    178.94 o 
  -6   4   1    14977.35    14240.97    261.74 o 
  -4   4   1    43723.40    44256.75    655.58 o 
  -2   4   1      343.27      479.47     46.66 o 
   0   4   1     1976.00     2538.56     94.79 o 
   2   4   1      336.92      389.58     46.52 o 
   4   4   1    62993.19    67178.27    980.28 o 
   6   4   1      933.92     1071.58     61.97 o 
   8   4   1    13869.42    14911.06    233.71 o 
  10   4   1     2125.28     2249.08     97.08 o 
  12   4   1    20569.87    20945.24    320.79 o 
  14   4   1    25831.37    24897.38    378.07 o 
  16   4   1    10181.58     9903.27    172.24 o 
  18   4   1        6.13       78.80     58.09 o 
  20   4   1     1361.80     1452.93     88.20 o 
  22   4   1     9563.28     9533.18    196.98 o 
  24   4   1       12.81      -52.41     77.86 o 
  26   4   1      416.23      694.88    111.43 o 
  28   4   1      101.94      187.32     91.95 o 
  30   4   1     1622.13     1820.24    140.48 o 
  32   4   1      345.00      301.37    123.25 o 
  34   4   1       88.09       -9.77    126.73 o 
 -35   5   1       96.52     -124.38    151.78 o 
 -33   5   1       55.04      263.37    148.42 o 
 -31   5   1      884.73     1114.94    156.67 o 
 -29   5   1      478.41      544.42    101.80 o 
 -27   5   1       38.81       38.95     88.90 o 
 -25   5   1      384.10      436.92     88.40 o 
 -23   5   1       64.61      -55.36     88.77 o 
 -21   5   1     2217.97     2318.65    104.07 o 
 -19   5   1       16.28       13.43     62.59 o 
 -17   5   1     1986.98     2251.53    100.23 o 
 -15   5   1     1986.48     1919.17     79.49 o 
 -13   5   1    12757.93    12815.98    203.17 o 
 -11   5   1    11300.05    11041.01    178.63 o 
  -9   5   1     3001.32     2938.28     90.41 o 
  -7   5   1     2112.75     1570.24     67.68 o 
  -5   5   1     2850.85     3361.44     98.74 o 
  -3   5   1    29397.80    30206.20    423.50 o 
  -1   5   1      487.72      439.68     56.03 o 
   1   5   1     1656.74     1557.46    100.52 o 
   3   5   1     2814.03     2849.79    137.92 o 
   5   5   1    36856.34    39595.74    546.00 o 
   7   5   1     4240.20     4465.25     97.41 o 
   9   5   1     1126.35     1348.58     62.87 o 
  11   5   1    14667.37    14946.28    226.75 o 
  13   5   1      147.76      234.82     53.80 o 
  15   5   1     5367.31     5545.77    125.06 o 
  17   5   1      157.49      130.97     64.96 o 
  19   5   1     2758.74     2903.51    164.23 o 
  21   5   1      329.31      223.94     78.25 o 
  23   5   1     4945.93     4934.47    146.90 o 
  25   5   1      576.79      469.60     92.06 o 
  27   5   1      354.63      276.70    110.58 o 
  29   5   1      495.19      676.79    173.45 o 
  31   5   1      228.59      297.44    123.52 o 
  33   5   1      199.39       25.48    147.60 o 
 -32   6   1       72.51       20.50    161.38 o 
 -30   6   1        1.60      192.70    159.66 o 
 -28   6   1      467.84      577.93    126.21 o 
 -26   6   1      225.63      396.53    101.63 o 
 -24   6   1      467.14      608.29     98.02 o 
 -22   6   1      313.17      438.48     94.10 o 
 -20   6   1      119.85       89.09     83.33 o 
 -18   6   1      942.27     1074.27     85.07 o 
 -16   6   1     3554.44     3209.63    163.71 o 
 -14   6   1     2144.11     2051.50     92.30 o 
 -12   6   1     1249.56     1244.66     88.68 o 
 -10   6   1      113.90      178.92     61.63 o 
  -8   6   1     1346.90     1008.88     69.63 o 
  -6   6   1      727.59     1043.54     74.83 o 
  -4   6   1      512.26      502.25     58.13 o 
  -2   6   1      580.67      443.92     85.75 o 
   0   6   1     1105.65     1031.67     77.31 o 
   2   6   1      647.29      615.73     82.68 o 
   4   6   1      451.64      192.77     60.08 o 
   6   6   1     1517.02     1585.50     81.82 o 
   8   6   1       29.74       76.61     61.04 o 
  10   6   1      344.23      520.64     70.98 o 
  12   6   1     1252.13     1099.79     84.06 o 
  14   6   1      645.01      618.62     72.02 o 
  16   6   1      407.26      582.95     83.51 o 
  18   6   1       63.49      238.31     80.67 o 
  20   6   1      473.98      366.84     79.28 o 
  22   6   1      634.38      735.05    113.55 o 
  24   6   1      126.47       38.73    113.62 o 
  26   6   1      252.87       76.69    121.47 o 
  28   6   1        2.49      -42.30    175.38 o 
  30   6   1      293.45      169.43    205.34 o 
  32   6   1       25.94      166.55    171.70 o 
 -31   7   1       23.39        5.61    256.92 o 
 -29   7   1      103.12       70.95    186.95 o 
 -27   7   1       10.08      -99.77    172.99 o 
 -25   7   1      362.98      305.58    196.23 o 
 -23   7   1        3.36      -82.65    122.40 o 
 -21   7   1        4.97      -25.03     92.88 o 
 -19   7   1      122.33       17.20     92.97 o 
 -17   7   1     1923.91     1731.61    167.38 o 
 -15   7   1      368.81      371.98     81.19 o 
 -13   7   1      691.42      793.73     85.27 o 
 -11   7   1       28.89      104.32     72.46 o 
  -9   7   1     1407.37     1370.49     89.72 o 
  -7   7   1       58.85      -33.13     68.90 o 
  -5   7   1     1075.61     1121.50     80.76 o 
  -3   7   1      567.76      438.23     70.40 o 
  -1   7   1      849.20      742.35     73.77 o 
   1   7   1      394.90      405.00     81.66 o 
   3   7   1     1457.46     1505.05     85.82 o 
   5   7   1     1712.10     1907.92     94.18 o 
   7   7   1       55.29      131.83     67.80 o 
   9   7   1      392.40      505.09     74.94 o 
  11   7   1      506.59      727.83     80.66 o 
  13   7   1       49.28       31.42     98.89 o 
  15   7   1     1455.89     1339.89    102.72 o 
  17   7   1      506.61      617.93    120.08 o 
  19   7   1      410.49      512.53    230.53 o 
  21   7   1       10.76       32.96    118.81 o 
  23   7   1      437.20      547.88    137.20 o 
  25   7   1       51.10      290.22    157.48 o 
  27   7   1      136.85       -8.21    178.96 o 
  29   7   1       51.04      390.01    198.37 o 
 -28   8   1       56.72      236.56    194.04 o 
 -26   8   1      241.10      210.92    187.95 o 
 -24   8   1      389.68      556.22    183.87 o 
 -22   8   1     1002.01     1188.70    194.91 o 
 -20   8   1      276.64      412.51    126.24 o 
 -18   8   1       47.55      212.58    117.41 o 
 -16   8   1      272.73      281.28    117.37 o 
 -14   8   1     6640.25     6549.63    187.55 o 
 -12   8   1       10.49      -29.93     80.74 o 
 -10   8   1      901.21      812.19     89.48 o 
  -8   8   1     1994.23     1835.22    102.80 o 
  -6   8   1     3046.13     3653.34    138.78 o 
  -4   8   1     1747.80     1890.99    169.11 o 
  -2   8   1     3554.71     4249.65    138.78 o 
   0   8   1     1547.08     1446.20    128.31 o 
   2   8   1      232.19      247.16     75.09 o 
   4   8   1     5804.81     5935.02    198.24 o 
   6   8   1     1561.33     1490.90    104.47 o 
   8   8   1      335.96      386.06     87.83 o 
  10   8   1      818.00      530.12    118.60 o 
  12   8   1     1678.16     2084.38    155.33 o 
  14   8   1      618.35      793.89    124.67 o 
  16   8   1     1547.68     1225.16    137.38 o 
  18   8   1       58.13       50.81    123.97 o 
  20   8   1        0.55     -147.62    165.27 o 
  22   8   1      206.93      142.00    172.41 o 
  24   8   1       24.84      113.16    220.75 o 
  26   8   1      407.11      214.95    189.63 o 
  28   8   1       81.06      397.66    221.03 o 
 -25   9   1      747.79      769.63    396.20 o 
 -23   9   1        0.34       76.01    179.81 o 
 -21   9   1     1807.65     2112.90    500.28 o 
 -19   9   1        5.52        7.47    172.77 o 
 -17   9   1      201.99      350.19    171.38 o 
 -15   9   1     1899.20     1895.28    345.97 o 
 -13   9   1     1876.83     2286.71    166.63 o 
 -11   9   1     1290.77     1439.65    213.16 o 
  -9   9   1      535.74      552.06    125.24 o 
  -7   9   1     4862.36     5067.27    202.61 o 
  -5   9   1      265.52      400.25    147.62 o 
  -3   9   1     4692.69     4957.16    201.59 o 
  -1   9   1      168.59      274.69    150.84 o 
   1   9   1     1973.21     2202.86    117.61 o 
   3   9   1      613.70      417.48    101.82 o 
   5   9   1     4178.85     4609.08    197.71 o 
   7   9   1      427.05      467.43    120.65 o 
   9   9   1      116.26      -77.27    114.56 o 
  11   9   1     1399.89     1485.98    145.68 o 
  13   9   1       96.98        6.68    123.66 o 
  15   9   1     1800.99     1538.92    198.32 o 
  17   9   1        1.13       55.60    254.98 o 
  19   9   1       54.72     -113.69    171.59 o 
  21   9   1      253.98      323.50    186.85 o 
  23   9   1      270.77      455.79    202.08 o 
  25   9   1      177.58       13.27    276.41 o 
 -22  10   1      384.78      451.15    208.16 o 
 -20  10   1      340.40      295.94    196.49 o 
 -18  10   1       88.54       66.31    185.82 o 
 -16  10   1      828.93      439.88    194.60 o 
 -14  10   1     2254.25     2524.13    232.69 o 
 -12  10   1       90.07        1.69    170.32 o 
 -10  10   1       23.42       64.10    167.27 o 
  -8  10   1       10.72     -151.44    158.80 o 
  -6  10   1      976.21     1379.15    189.57 o 
  -4  10   1      794.19      538.99    137.15 o 
  -2  10   1       23.09     -149.42    122.51 o 
   0  10   1        3.34     -124.12    154.72 o 
   2  10   1       53.25      268.03    161.27 o 
   4  10   1     2930.03     2972.36    187.02 o 
   6  10   1       32.96      -30.86    129.19 o 
   8  10   1      322.82      239.44    172.99 o 
  10  10   1      187.15      294.68    180.29 o 
  12  10   1     1597.77     1592.98    285.18 o 
  14  10   1      162.30      236.83    183.54 o 
  16  10   1      166.75      269.31    192.18 o 
  18  10   1        3.19     -137.38    185.08 o 
  20  10   1       99.51      -45.09    191.60 o 
 -17  11   1       34.45      -89.42    195.42 o 
 -15  11   1      193.14      116.68    197.96 o 
 -13  11   1      375.47       41.90    191.53 o 
 -11  11   1      286.79      416.22    196.43 o 
  -9  11   1      193.45        9.51    148.59 o 
  -7  11   1      423.08      650.04    164.63 o 
  -5  11   1      400.81      317.33    152.85 o 
  -3  11   1     1197.19     1629.96    322.14 o 
  -1  11   1        0.14      -38.61    177.80 o 
   1  11   1     1301.63     1097.03    218.61 o 
   3  11   1        9.83       31.89    179.77 o 
   5  11   1      650.22      442.21    191.61 o 
   7  11   1       33.58      -70.46    147.39 o 
   9  11   1       76.03       29.86    153.17 o 
  11  11   1       83.85        7.38    152.00 o 
  13  11   1       42.74      -66.57    157.52 o 
  15  11   1      270.04      405.26    316.83 o 
  -8  12   1      756.29     1109.28    184.89 o 
  -6  12   1       20.38      131.38    317.16 o 
  -4  12   1      298.70      352.95    286.35 o 
  -2  12   1      456.21      120.71    218.53 o 
   0  12   1      476.69      567.60    292.82 o 
   2  12   1      166.11      294.49    199.77 o 
   4  12   1       45.42     -183.59    187.99 o 
   6  12   1      382.90       23.70    204.37 o 
 -38   0   2      204.92      336.13    294.90 o 
 -36   0   2      491.77      735.57    162.33 o 
 -34   0   2       57.78      137.55    144.26 o 
 -32   0   2     2470.85     2291.55    177.14 o 
 -30   0   2      101.41      101.07    120.89 o 
 -28   0   2    15213.92    15108.58    387.58 o 
 -26   0   2     7974.81     8251.78    256.43 o 
 -24   0   2     7683.85     7999.55    212.91 o 
 -22   0   2      444.61      520.94    106.84 o 
 -20   0   2    35823.98    34361.24    710.58 o 
 -18   0   2    65152.85    66890.87   1310.84 o 
 -16   0   2   110432.83   112045.40   2150.80 o 
 -14   0   2     9705.95    11296.89    259.58 o 
 -12   0   2    24639.01    29493.91    743.60 o 
 -10   0   2   316062.00      -24.18     12.09 o 
   8   0   2    46573.68       16.79     18.06 o 
  10   0   2     4217.69     5190.23    160.34 o 
  12   0   2    12752.00    13511.48    348.53 o 
  14   0   2     7958.43     8249.26    243.50 o 
  16   0   2    20179.21    21878.96    455.17 o 
  18   0   2     1085.30     1073.82    135.05 o 
  20   0   2     6970.16     6292.37    205.76 o 
  22   0   2       67.97      185.62     95.73 o 
  24   0   2      539.39      735.71    115.34 o 
  26   0   2      514.35      475.93    136.00 o 
  28   0   2      263.91      392.15    133.87 o 
  30   0   2     2268.86     2317.84    354.69 o 
  32   0   2       74.36      -22.08    142.83 o 
  34   0   2      336.48      340.38    207.58 o 
  36   0   2      100.86      192.10    219.48 o 
 -39   1   2       20.14       78.91    159.75 o 
 -37   1   2       54.82       19.50    128.12 o 
 -35   1   2     1914.51     2056.43    130.58 o 
 -33   1   2       38.04      -36.73     95.67 o 
 -31   1   2       31.96       45.21    112.85 o 
 -29   1   2       14.73       78.58     83.56 o 
 -27   1   2     9308.33     8941.18    193.66 o 
 -25   1   2     2537.09     2728.16    100.77 o 
 -23   1   2      638.24      765.77     85.85 o 
 -21   1   2     2436.23     2308.25     84.17 o 
 -19   1   2    15985.37    15637.22    312.52 o 
 -17   1   2    24930.19    24300.74    365.46 o 
 -15   1   2      328.48      506.30     47.87 o 
 -13   1   2    14360.58    16395.38    250.66 o 
 -11   1   2     1333.19     1339.46    112.29 o 
  -9   1   2    61668.49    57421.10   1865.70 o 
  -7   1   2    28514.87    27352.31    903.96 o 
  -5   1   2    12292.31    12640.01    428.55 o 
  -3   1   2     8382.37    10751.98    360.06 o 
  -1   1   2    24628.86    24948.32    805.41 o 
   5   1   2     4155.31     4955.51    208.32 o 
   9   1   2    67541.52    67724.45   1129.36 o 
  11   1   2    13089.89    14716.39    225.66 o 
  13   1   2      990.30     1244.42     52.74 o 
  15   1   2       57.38      101.82     41.16 o 
  17   1   2     9431.23     9806.90    166.82 o 
  19   1   2    34212.95    34053.80    501.44 o 
  21   1   2      871.68      690.06     79.27 o 
  23   1   2      283.24      273.17     73.03 o 
  25   1   2      153.01      142.35     79.30 o 
  27   1   2     4343.03     4660.16    193.86 o 
  29   1   2     1880.71     1865.52    115.40 o 
  31   1   2       22.24      -61.57    149.61 o 
  33   1   2       77.45       31.84    173.84 o 
  35   1   2       61.83      191.78    153.73 o 
 -38   2   2      809.20     1115.22    161.99 o 
 -36   2   2      566.27      687.39    133.41 o 
 -34   2   2      533.18      447.45    107.72 o 
 -32   2   2      286.54      193.92     96.71 o 
 -30   2   2      941.59     1033.47    101.38 o 
 -28   2   2     1753.47     1826.57    105.94 o 
 -26   2   2      124.81      273.36     94.92 o 
 -24   2   2     1516.46     1632.81     84.89 o 
 -22   2   2      119.89      163.13     80.88 o 
 -20   2   2    11084.00    10792.32    201.30 o 
 -18   2   2     3579.70     3820.78    147.27 o 
 -16   2   2     7469.70     7353.11    134.24 o 
 -14   2   2     1308.68     1622.39     57.82 o 
 -12   2   2     6847.84     8079.05    129.32 o 
 -10   2   2    66641.67    74097.23   1092.32 o 
  -8   2   2     3413.66     4137.51    228.67 o 
  -6   2   2    18441.90    21017.35    711.64 o 
  -4   2   2     9486.53    10996.47    388.38 o 
   0   2   2      460.79      391.43     56.00 o 
   2   2   2    25540.06    26192.41    873.47 o 
   4   2   2      857.50      803.20     87.82 o 
   8   2   2    25662.37    27465.94    420.80 o 
  10   2   2     2063.12     2152.24     66.10 o 
  12   2   2     3856.40     4986.10    107.34 o 
  14   2   2     1278.73     1356.76     76.47 o 
  16   2   2    12353.36    11237.04    221.52 o 
  18   2   2      547.68      565.49     82.54 o 
  20   2   2     2570.31     2589.67    100.28 o 
  22   2   2      336.22      366.81     71.41 o 
  24   2   2      498.45      587.50     83.43 o 
  26   2   2     1113.90     1119.14     97.99 o 
  28   2   2      437.46      480.35     93.66 o 
  30   2   2      119.38      138.28    111.53 o 
  32   2   2        2.24       92.91    161.78 o 
  34   2   2       31.66      202.47    150.22 o 
 -37   3   2      169.22      137.94    157.66 o 
 -35   3   2        4.83      118.76    123.01 o 
 -33   3   2        5.97      -84.38     98.30 o 
 -31   3   2       58.70       40.93     92.70 o 
 -29   3   2      129.42       28.07     85.15 o 
 -27   3   2      139.98      227.86     80.69 o 
 -25   3   2      527.45      411.41    105.56 o 
 -23   3   2        1.97      -45.53     60.77 o 
 -21   3   2        2.70       46.12     57.12 o 
 -19   3   2      441.75      502.90     67.13 o 
 -17   3   2      959.21     1127.07    101.57 o 
 -15   3   2     1240.80     1369.40     60.43 o 
 -13   3   2     1094.81     1429.47     56.85 o 
 -11   3   2      276.65      446.90     41.33 o 
  -9   3   2     3859.77     5447.48    103.83 o 
  -7   3   2       19.88       15.46     33.31 o 
  -5   3   2       85.66      141.49     42.91 o 
  -3   3   2       55.30       68.26     30.41 o 
  -1   3   2       37.21       -1.16     42.11 o 
   1   3   2     3466.51     4237.57    136.02 o 
   3   3   2      199.82      257.31     41.23 o 
   5   3   2     3902.76     4231.42    101.55 o 
   7   3   2       87.69      157.89     35.21 o 
   9   3   2     5936.05     6302.91    123.45 o 
  11   3   2      479.86      591.84     43.74 o 
  13   3   2      177.82      171.24     49.09 o 
  15   3   2      997.74      783.43     61.70 o 
  17   3   2     3105.13     3349.19     97.57 o 
  19   3   2      657.34      670.57    106.25 o 
  21   3   2      357.63      401.40     71.81 o 
  23   3   2       31.67       85.49     98.59 o 
  25   3   2       21.48      -23.72     78.79 o 
  27   3   2       65.15       98.13     87.67 o 
  29   3   2       40.22       44.60    107.50 o 
  31   3   2      384.69      499.34    122.46 o 
  33   3   2       35.59       28.37    133.68 o 
  35   3   2        6.19      -93.75    150.00 o 
 -36   4   2       69.34     -260.75    141.59 o 
 -34   4   2       12.06      -57.12    120.73 o 
 -32   4   2       13.82       55.62    115.35 o 
 -30   4   2       32.63        1.35     91.38 o 
 -28   4   2     1006.75      897.63    120.28 o 
 -26   4   2     1618.67     1593.56    100.85 o 
 -24   4   2      220.36      182.84     77.36 o 
 -22   4   2      947.58     1147.23     78.16 o 
 -20   4   2     7564.17     7240.62    197.05 o 
 -18   4   2     4994.90     5619.25    124.20 o 
 -16   4   2     8288.77     8030.83    221.23 o 
 -14   4   2     2902.75     3705.23    101.10 o 
 -12   4   2     2491.61     3227.82    108.17 o 
 -10   4   2    12973.39    13645.29    215.53 o 
  -8   4   2    29488.12    33852.84    473.83 o 
  -6   4   2      156.30       90.80     56.54 o 
  -4   4   2     9532.13     9802.84    170.57 o 
  -2   4   2    11686.24    14114.35    229.50 o 
   0   4   2      169.63      219.43     44.31 o 
   2   4   2       83.08      127.61     36.41 o 
   4   4   2     4370.97     4709.81    103.51 o 
   6   4   2       92.54       26.57     37.99 o 
   8   4   2     3497.71     3477.92    105.14 o 
  10   4   2       17.85       56.68     37.14 o 
  12   4   2      451.18      498.06     81.88 o 
  14   4   2        7.98       92.36     45.81 o 
  16   4   2     2712.26     2832.00    109.03 o 
  18   4   2       63.66      130.64     67.07 o 
  20   4   2     1964.55     1669.60     91.67 o 
  22   4   2       91.35      199.05     75.35 o 
  24   4   2     1496.32     1580.44     99.98 o 
  26   4   2        4.03       51.09     99.61 o 
  28   4   2      387.05      223.56    111.79 o 
  30   4   2      223.58      201.71    117.12 o 
  32   4   2       31.44      198.80    124.87 o 
  34   4   2       13.42     -116.36    147.50 o 
 -35   5   2      186.00      222.66    149.31 o 
 -33   5   2        6.85       15.33    118.88 o 
 -31   5   2      121.48      467.24    118.43 o 
 -29   5   2       73.31      181.43    110.20 o 
 -27   5   2     2069.01     2211.14    116.32 o 
 -25   5   2      491.77      697.61     88.34 o 
 -23   5   2      606.99      625.92     81.38 o 
 -21   5   2     3307.63     3198.35    106.69 o 
 -19   5   2     4020.17     4134.62    115.23 o 
 -17   5   2     4046.89     4273.26    112.73 o 
 -15   5   2       59.41       38.77     52.29 o 
 -13   5   2     2653.40     2742.50    115.45 o 
 -11   5   2      979.98      976.98     69.54 o 
  -9   5   2    22671.71    24861.55    401.49 o 
  -7   5   2     2502.66     2112.53     79.88 o 
  -5   5   2     4589.62     4527.79    122.69 o 
  -3   5   2     5535.35     5811.87    125.37 o 
  -1   5   2     1204.78     1091.52     85.33 o 
   1   5   2    18352.77    17590.95    321.25 o 
   3   5   2     3345.76     3186.53    105.36 o 
   5   5   2      637.36      631.85     51.70 o 
   7   5   2      614.85      582.46     65.96 o 
   9   5   2    22928.91    21259.81    356.92 o 
  11   5   2     2718.12     3300.76    120.14 o 
  13   5   2      235.37      301.99     73.60 o 
  15   5   2      477.84      380.44     63.72 o 
  17   5   2     4820.02     4745.59    136.96 o 
  19   5   2     5648.17     5524.40    142.48 o 
  21   5   2       37.44       31.30     74.17 o 
  23   5   2      178.13       88.81     94.56 o 
  25   5   2       69.28      161.71    101.90 o 
  27   5   2     1549.83     1680.46    133.58 o 
  29   5   2      594.97      609.28    123.08 o 
  31   5   2      104.99       27.07    133.66 o 
  33   5   2        6.86       19.79    127.56 o 
 -34   6   2       52.68      248.14    170.13 o 
 -32   6   2      235.12      175.70    163.01 o 
 -30   6   2      440.60      472.87    132.86 o 
 -28   6   2     2799.40     2931.52    208.02 o 
 -26   6   2      142.21      150.82    115.66 o 
 -24   6   2      569.09      593.01     96.01 o 
 -22   6   2       55.63       59.55     84.76 o 
 -20   6   2     5435.23     5338.85    146.51 o 
 -18   6   2     2737.20     2785.33    109.35 o 
 -16   6   2      541.86      777.38     75.70 o 
 -14   6   2     1405.44     1157.51     77.98 o 
 -12   6   2     3051.22     3035.06    116.83 o 
 -10   6   2    47616.01    49124.48    688.61 o 
  -8   6   2      978.44      941.60     67.25 o 
  -6   6   2    11851.02    12453.06    209.79 o 
  -4   6   2      476.17      447.71     61.27 o 
  -2   6   2    23163.25    22810.44    522.78 o 
   0   6   2     1785.83     1869.42     87.82 o 
   2   6   2    13612.04    12108.53    340.29 o 
   4   6   2        1.55       -1.62     55.60 o 
   6   6   2     1023.98      926.55     69.82 o 
   8   6   2    14106.11    14466.68    241.31 o 
  10   6   2      450.13      502.58     61.59 o 
  12   6   2      283.14      392.88     63.67 o 
  14   6   2     1081.67     1151.30    102.25 o 
  16   6   2     3678.31     3609.68    114.32 o 
  18   6   2      210.16      148.82     84.68 o 
  20   6   2     2753.05     2490.57    128.37 o 
  22   6   2       73.30      -78.41     96.22 o 
  24   6   2      558.05      668.96    143.88 o 
  26   6   2      344.19      303.41    116.71 o 
  28   6   2      173.92      257.95    172.37 o 
  30   6   2      688.09      671.34    143.58 o 
 -31   7   2        3.22     -103.57    189.20 o 
 -29   7   2      118.67       34.94    159.66 o 
 -27   7   2     1127.11      966.74    137.59 o 
 -25   7   2      978.14     1053.34    151.49 o 
 -23   7   2        4.05       54.04    115.33 o 
 -21   7   2     1017.02     1167.60    135.22 o 
 -19   7   2     2107.05     1980.63    146.83 o 
 -17   7   2     9204.84     9325.08    205.16 o 
 -15   7   2        6.18      -33.06     73.73 o 
 -13   7   2      891.35      923.94     84.17 o 
 -11   7   2      960.70      775.70     99.20 o 
  -9   7   2    17508.89    16847.50    295.91 o 
  -7   7   2      578.99      891.11     77.09 o 
  -5   7   2     3148.95     3128.81    146.15 o 
  -3   7   2     3934.03     4272.91    137.86 o 
  -1   7   2     4917.12     4413.76    126.27 o 
   1   7   2    16276.11    18193.53    343.43 o 
   3   7   2      501.45      682.13     84.15 o 
   5   7   2     1986.46     2066.27     94.52 o 
   7   7   2      293.48       30.39     83.75 o 
   9   7   2    14757.20    15152.12    299.31 o 
  11   7   2      778.18      465.32    122.08 o 
  13   7   2        3.93       56.62    100.94 o 
  15   7   2      284.39      457.34    113.89 o 
  17   7   2     4645.88     5011.98    205.66 o 
  19   7   2     2992.02     2863.14    170.63 o 
  21   7   2       34.65      -71.32    122.75 o 
  23   7   2       35.83      -37.66    135.00 o 
  25   7   2       12.86      121.67    144.46 o 
  27   7   2      957.87      928.39    155.50 o 
  29   7   2      328.82      348.97    241.84 o 
 -30   8   2       57.45      222.85    197.05 o 
 -28   8   2      538.68      636.19    193.85 o 
 -26   8   2      162.27      102.11    179.19 o 
 -24   8   2     1131.57     1024.63    195.54 o 
 -22   8   2       40.11      130.22    128.47 o 
 -20   8   2     1520.20     1671.74    152.67 o 
 -18   8   2     1823.57     1860.24    192.27 o 
 -16   8   2     4858.36     4610.77    441.56 o 
 -14   8   2       67.46      229.76    101.43 o 
 -12   8   2      529.98      684.17    106.12 o 
 -10   8   2     5742.47     5632.44    245.22 o 
  -8   8   2     1890.57     1594.64    131.81 o 
  -6   8   2       47.78       52.74     99.21 o 
  -4   8   2       12.61        5.91    139.56 o 
  -2   8   2     9196.61     8575.97    248.77 o 
   0   8   2     1289.83     1483.03    109.15 o 
   2   8   2      332.54      495.00     92.79 o 
   4   8   2       97.25       -9.31     98.11 o 
   6   8   2     1990.41     2083.97    143.11 o 
   8   8   2     2343.71     2501.47    229.02 o 
  10   8   2      462.16      580.38    117.74 o 
  12   8   2      652.99      621.40    146.15 o 
  14   8   2       32.91        5.31    192.27 o 
  16   8   2     1458.96     1228.76    140.68 o 
  18   8   2      115.77      294.52    131.98 o 
  20   8   2      486.03      550.29    139.00 o 
  22   8   2      160.74        2.34    135.78 o 
  24   8   2       13.10       32.21    182.73 o 
  26   8   2      322.06      277.64    194.70 o 
 -27   9   2      301.28       20.53    197.69 o 
 -25   9   2       65.20      218.70    241.94 o 
 -23   9   2        4.94      153.10    184.04 o 
 -21   9   2      222.52       62.92    172.52 o 
 -19   9   2       28.32     -305.30    159.71 o 
 -17   9   2       86.83       23.78    128.05 o 
 -15   9   2      423.60      470.94    129.65 o 
 -13   9   2       34.22      -58.87    119.50 o 
 -11   9   2       47.70      174.03    119.81 o 
  -9   9   2       56.37      -42.81    113.21 o 
  -7   9   2     1997.65     1630.59    144.07 o 
  -5   9   2        3.77      -48.92    109.26 o 
  -3   9   2        6.26      -75.78    109.78 o 
  -1   9   2      468.49      569.59    104.12 o 
   1   9   2     1056.42      823.93     99.08 o 
   3   9   2       17.29      172.26     97.23 o 
   5   9   2      203.13      343.58    118.01 o 
   7   9   2       12.75       68.09    119.17 o 
   9   9   2      320.79      169.22    126.09 o 
  11   9   2        9.82     -176.18    188.55 o 
  13   9   2      256.37      265.46    133.15 o 
  15   9   2        8.59      134.00    159.80 o 
  17   9   2       18.03      -15.24    264.03 o 
  19   9   2      334.31      580.51    389.47 o 
  21   9   2       37.25       12.98    188.95 o 
  23   9   2      205.69      200.08    197.71 o 
 -22  10   2       32.69       85.24    191.63 o 
 -20  10   2      157.81      388.52    194.47 o 
 -18  10   2       13.34      367.84    189.91 o 
 -16  10   2      245.21      109.24    188.06 o 
 -14  10   2      532.75      475.99    182.60 o 
 -12  10   2        5.69      -37.28    170.32 o 
 -10  10   2      108.31      293.33    242.34 o 
  -8  10   2       54.99       42.69    122.76 o 
  -6  10   2      112.27      -20.18    192.25 o 
  -4  10   2      449.23      677.63    235.88 o 
  -2  10   2        8.64     -165.58    103.83 o 
   0  10   2       48.02      -38.55    147.89 o 
   2  10   2      544.33      886.78    139.50 o 
   4  10   2        1.54      -46.01    110.51 o 
   6  10   2      593.87      651.92    126.25 o 
   8  10   2       63.11      -94.83    126.37 o 
  10  10   2       22.82      146.58    265.40 o 
  12  10   2       16.49       38.82    173.86 o 
  14  10   2      464.87      550.44    201.34 o 
  16  10   2        1.44      144.94    290.09 o 
  18  10   2        9.02       91.27    194.17 o 
  20  10   2      260.43      445.83    204.04 o 
 -17  11   2      310.53      662.89    209.38 o 
 -15  11   2      179.11      356.27    198.41 o 
 -13  11   2      197.66      202.60    241.55 o 
 -11  11   2      442.48      204.85    190.73 o 
  -9  11   2      784.02      755.40    203.96 o 
  -7  11   2       67.51       34.70    147.48 o 
  -5  11   2      719.90      768.98    159.08 o 
  -3  11   2      344.97      341.02    150.65 o 
  -1  11   2      216.53      355.26    182.74 o 
   1  11   2      503.39      694.38    191.52 o 
   3  11   2      182.87      426.34    190.46 o 
   5  11   2       63.21      220.19    190.72 o 
   7  11   2        5.18     -261.20    184.11 o 
   9  11   2      198.43      257.65    154.80 o 
  11  11   2        0.37       31.39    158.40 o 
  13  11   2       66.83       -0.95    159.55 o 
  15  11   2       22.37      -20.06    162.82 o 
  -8  12   2       97.26      277.44    167.49 o 
  -6  12   2       66.34      -63.19    311.08 o 
  -4  12   2       29.69      380.98    207.30 o 
  -2  12   2       10.17     -354.92    190.02 o 
   0  12   2      447.00      635.94    210.57 o 
   2  12   2       59.04     -181.81    190.25 o 
   4  12   2       25.03     -345.10    193.07 o 
   6  12   2        7.10      144.39    207.23 o 
 -39   1   3      258.40      127.38    172.83 o 
 -37   1   3      217.22      207.75    125.35 o 
 -35   1   3        6.93      -77.98    100.08 o 
 -33   1   3       82.09       60.40    106.54 o 
 -31   1   3     2486.88     2533.09    122.23 o 
 -29   1   3       36.27       35.97     92.58 o 
 -27   1   3      176.60        7.00     70.74 o 
 -25   1   3    10129.90    10165.15    209.10 o 
 -23   1   3    17897.01    17752.25    271.03 o 
 -21   1   3      673.46      878.30     65.11 o 
 -19   1   3     4867.63     4866.07    114.23 o 
 -17   1   3     6405.74     6222.21    150.02 o 
 -15   1   3    17767.09    18031.15    251.98 o 
 -13   1   3    18601.57    17209.20    237.03 o 
 -11   1   3     6090.81     7693.89    307.04 o 
  -9   1   3    31998.16    33867.71   1118.60 o 
  -7   1   3     5489.47     6702.25    249.31 o 
  -5   1   3    91337.56    94847.20   3024.18 o 
  -3   1   3     1242.84        3.61      5.32 o 
   7   1   3    14458.58    14576.08    390.08 o 
   9   1   3       42.00       99.87     27.50 o 
  11   1   3      907.35     1364.46     50.62 o 
  13   1   3    14523.99    13624.76    201.94 o 
  15   1   3     1120.48     1270.05     59.79 o 
  17   1   3      542.95      742.04     62.07 o 
  19   1   3      380.10      306.65     62.84 o 
  21   1   3      609.98      699.10     90.83 o 
  23   1   3       38.15       32.31     71.66 o 
  25   1   3      409.96      659.92     87.49 o 
  27   1   3      100.58       30.32     85.98 o 
  29   1   3       18.37      110.56    106.09 o 
  31   1   3      636.03      670.65    146.91 o 
  33   1   3       23.91      138.27    148.04 o 
  35   1   3        1.70      159.61    158.25 o 
 -38   2   3      331.10      630.59    167.87 o 
 -36   2   3       79.89      147.78    123.35 o 
 -34   2   3     1797.77     1832.22    121.59 o 
 -32   2   3       68.55       70.68     92.33 o 
 -30   2   3     2278.14     2352.37    128.02 o 
 -28   2   3       18.52      -80.63     76.25 o 
 -26   2   3     1906.54     2041.11     93.02 o 
 -24   2   3     6797.74     6642.79    143.95 o 
 -22   2   3      466.43      546.23     63.03 o 
 -20   2   3    11120.28     9604.83    185.26 o 
 -18   2   3      598.54      606.18     50.65 o 
 -16   2   3    16561.94    16391.62    299.90 o 
 -14   2   3     6722.40     7222.48    122.44 o 
 -12   2   3    44693.64    42593.95    584.15 o 
 -10   2   3     5983.91     5559.23    175.62 o 
  -8   2   3       70.18       13.38     43.99 o 
  -6   2   3   104922.88   105354.38   3371.23 o 
  -2   2   3     6881.03     6362.49    240.86 o 
   2   2   3    81749.05    84095.27   2705.84 o 
   4   2   3     1819.36     2024.97    135.24 o 
   6   2   3    58142.08    61178.95   1146.59 o 
   8   2   3       27.01       22.33     28.86 o 
  10   2   3       28.23      118.21     32.34 o 
  12   2   3    18688.32    18616.48    261.17 o 
  14   2   3    12707.36    12440.15    191.86 o 
  16   2   3     7826.36     7069.31    156.54 o 
  18   2   3       35.55      -87.58     55.94 o 
  20   2   3     3719.13     3444.68    111.59 o 
  22   2   3      686.14      821.58     80.00 o 
  24   2   3     3703.66     3704.10    127.16 o 
  26   2   3       41.57       16.86     81.37 o 
  28   2   3      144.74       64.10    104.89 o 
  30   2   3      102.32      308.98    114.29 o 
  32   2   3      669.18      652.16    151.36 o 
  34   2   3      242.04      228.28    155.92 o 
 -37   3   3      159.00      191.67    129.27 o 
 -35   3   3       49.04     -116.98    119.13 o 
 -33   3   3     1012.06     1016.87    126.54 o 
 -31   3   3     5003.22     4957.38    157.11 o 
 -29   3   3      129.88       64.69    107.83 o 
 -27   3   3       29.56       45.40     76.22 o 
 -25   3   3      114.52       49.14     64.99 o 
 -23   3   3    13466.03    12929.70    216.36 o 
 -21   3   3     1059.40     1256.10     72.17 o 
 -19   3   3     6077.23     5748.95    230.38 o 
 -17   3   3     5705.30     5581.11    127.36 o 
 -15   3   3    25969.46    24816.57    374.82 o 
 -13   3   3    27298.76    25210.65    369.68 o 
 -11   3   3     1017.47      928.19     51.60 o 
  -9   3   3     2439.27     2661.11    108.27 o 
  -7   3   3    14692.78    15616.14    820.46 o 
  -5   3   3   153991.27   153414.41   3469.76 o 
  -3   3   3     6460.96     5249.21    160.94 o 
   1   3   3     6291.82     6489.94    190.24 o 
   3   3   3    69021.45    72058.86   1653.42 o 
   5   3   3    77723.48    76000.56   1745.35 o 
   7   3   3    16843.32    17862.95    260.44 o 
   9   3   3      343.78      434.16     38.50 o 
  11   3   3     1599.87     1689.62     60.51 o 
  13   3   3    24694.97    21097.49    296.11 o 
  15   3   3      160.52      112.08     48.46 o 
  17   3   3       49.25       66.91     60.24 o 
  19   3   3      767.33      587.16     69.48 o 
  21   3   3     3858.16     3617.57    117.58 o 
  23   3   3     3842.76     3754.68    125.88 o 
  25   3   3      784.74     1040.10    158.58 o 
  27   3   3       80.09      217.58    103.78 o 
  29   3   3      324.86      207.86    113.50 o 
  31   3   3     1383.85     1463.94    139.15 o 
  33   3   3       60.10      -22.89    148.50 o 
 -36   4   3      338.35      178.49    125.24 o 
 -34   4   3     1151.91      966.26    132.56 o 
 -32   4   3      101.11      132.09    113.99 o 
 -30   4   3     2344.25     2364.79    142.46 o 
 -28   4   3     1283.74     1381.36    100.46 o 
 -26   4   3     2891.10     2632.50    112.82 o 
 -24   4   3     2495.68     2716.83    102.41 o 
 -22   4   3     1303.77     1329.73     78.24 o 
 -20   4   3     5783.19     6223.69    135.12 o 
 -18   4   3     3479.44     3589.16    100.71 o 
 -16   4   3     2433.57     2171.55     91.00 o 
 -14   4   3     7013.61     7321.83    144.06 o 
 -12   4   3    15324.64    13618.18    223.31 o 
 -10   4   3     4561.44     4412.39     97.41 o 
  -8   4   3     5283.42     5524.68    101.51 o 
  -6   4   3    30034.93    30221.75    455.26 o 
  -4   4   3     6053.42     4665.98    133.90 o 
  -2   4   3    35933.99    37119.36    713.53 o 
   0   4   3    10390.28    14220.35    303.71 o 
   2   4   3    21747.65    19257.26    394.65 o 
   4   4   3       94.37       66.09     42.10 o 
   6   4   3    55207.29    56109.80    838.07 o 
   8   4   3      477.19      439.29     55.33 o 
  10   4   3      376.58      318.84     47.77 o 
  12   4   3     4500.52     4029.95    105.93 o 
  14   4   3     4178.89     4286.76    104.12 o 
  16   4   3     8212.90     8641.95    168.62 o 
  18   4   3        2.44       31.90     60.60 o 
  20   4   3     2373.04     2336.21    138.49 o 
  22   4   3        1.55      233.54     90.02 o 
  24   4   3     4586.44     4812.87    170.35 o 
  26   4   3      216.62      188.33    189.80 o 
  28   4   3      548.05      597.40    120.04 o 
  30   4   3      520.62      424.65    122.10 o 
  32   4   3      374.35      144.34    147.47 o 
 -35   5   3       24.76      192.27    126.36 o 
 -33   5   3      338.13      491.11    124.90 o 
 -31   5   3      557.58      441.21    118.88 o 
 -29   5   3       47.10      120.40    104.86 o 
 -27   5   3       38.25      104.24     98.72 o 
 -25   5   3      991.26      780.24     86.41 o 
 -23   5   3     4202.42     4290.85    123.71 o 
 -21   5   3     2299.32     2314.22     93.51 o 
 -19   5   3     2829.97     3061.41     97.86 o 
 -17   5   3      436.06      424.12     59.16 o 
 -15   5   3      756.26      751.41     80.78 o 
 -13   5   3    10457.69    10103.22    198.70 o 
 -11   5   3     4584.48     4407.27    132.45 o 
  -9   5   3     1992.61     1992.89     86.99 o 
  -7   5   3      361.92      432.36     66.08 o 
  -5   5   3    48994.86    51017.14    653.25 o 
  -3   5   3     4767.05     5083.69    112.06 o 
  -1   5   3     5798.11     5968.62    122.28 o 
   1   5   3     1102.40     1006.55     55.95 o 
   3   5   3    10061.94     9425.00    379.86 o 
   5   5   3    38061.57    39717.73    553.60 o 
   7   5   3     2129.67     2303.81     82.20 o 
   9   5   3     4010.69     3615.58    106.76 o 
  11   5   3       38.13       74.36     47.27 o 
  13   5   3     9992.83     9443.14    175.28 o 
  15   5   3      523.03      534.35     65.22 o 
  17   5   3      370.79      374.56     81.46 o 
  19   5   3      214.00      201.41     84.54 o 
  21   5   3     2740.78     2715.92    146.43 o 
  23   5   3     1038.10      893.36    154.23 o 
  25   5   3       13.39        9.84    103.26 o 
  27   5   3       72.44       15.90    125.69 o 
  29   5   3        7.04     -163.37    115.76 o 
  31   5   3      282.08      399.22    149.00 o 
 -34   6   3        0.92      131.31    166.25 o 
 -32   6   3       18.18      -21.96    177.62 o 
 -30   6   3      233.05      292.07    132.19 o 
 -28   6   3      566.45      363.86    126.60 o 
 -26   6   3       35.33       -3.25    114.53 o 
 -24   6   3       32.13       27.77    106.09 o 
 -22   6   3      387.32      540.82    100.62 o 
 -20   6   3     1815.29     2127.17    118.04 o 
 -18   6   3     1186.73     1281.93    100.06 o 
 -16   6   3      245.71      191.13     63.32 o 
 -14   6   3      574.10      518.64     68.01 o 
 -12   6   3       39.86      124.06     57.52 o 
 -10   6   3      700.14      750.46     67.92 o 
  -8   6   3       76.36       72.66     49.58 o 
  -6   6   3      260.43      126.11     44.16 o 
  -4   6   3      416.07      622.81     79.55 o 
  -2   6   3      777.06      798.95     62.76 o 
   0   6   3      145.82      101.71     56.87 o 
   2   6   3      117.76       34.32     37.34 o 
   4   6   3       29.38       33.71     39.86 o 
   6   6   3      418.40      424.64     53.27 o 
   8   6   3       70.20      196.03     52.50 o 
  10   6   3      239.06      241.84     74.52 o 
  12   6   3       18.89       -2.81     76.68 o 
  14   6   3     1803.89     1964.58    162.31 o 
  16   6   3       44.46      106.52     81.80 o 
  18   6   3      822.62     1039.21    101.23 o 
  20   6   3      915.51     1056.32    209.80 o 
  22   6   3       43.16      117.00    102.12 o 
  24   6   3        0.79       97.49    120.40 o 
  26   6   3       28.12      -80.44    113.98 o 
  28   6   3      308.28      246.21    162.80 o 
  30   6   3        1.51      -74.20    233.22 o 
 -33   7   3       52.57       49.04    163.46 o 
 -31   7   3        9.15      187.52    163.14 o 
 -29   7   3       31.97       -0.87    128.11 o 
 -27   7   3      435.46      417.00    167.88 o 
 -25   7   3      130.87      308.84    122.35 o 
 -23   7   3       86.47      131.92    113.01 o 
 -21   7   3       16.84      136.23    108.15 o 
 -19   7   3       81.47      228.02     92.71 o 
 -17   7   3      662.17      540.37     99.63 o 
 -15   7   3      994.34      950.69    102.98 o 
 -13   7   3       16.49      126.82     82.53 o 
 -11   7   3       52.64      237.46     82.91 o 
  -9   7   3     2806.61     2785.20    127.55 o 
  -7   7   3      650.69      681.19     88.19 o 
  -5   7   3     1975.75     1871.97    137.98 o 
  -3   7   3      124.74      121.64     91.89 o 
  -1   7   3     1097.97     1041.66     89.76 o 
   1   7   3      125.80      147.59     90.63 o 
   3   7   3      283.05      247.79     77.48 o 
   5   7   3      378.79      205.56     79.05 o 
   7   7   3     3495.99     3363.05    155.94 o 
   9   7   3     1193.50     1203.70    116.68 o 
  11   7   3     1527.21     1410.38    126.25 o 
  13   7   3      688.32      838.57    116.67 o 
  15   7   3      483.22      396.66    115.90 o 
  17   7   3     1623.11     1440.00    141.32 o 
  19   7   3        3.99      107.55    121.44 o 
  21   7   3      125.29      298.93    132.17 o 
  23   7   3      570.18      467.38    141.18 o 
  25   7   3       35.05      178.06    182.92 o 
  27   7   3      262.56      272.80    190.15 o 
 -30   8   3      259.34       74.65    284.08 o 
 -28   8   3       18.48       21.75    181.97 o 
 -26   8   3        6.81      202.59    141.46 o 
 -24   8   3     1382.12     1352.34    223.42 o 
 -22   8   3      424.59      670.37    139.72 o 
 -20   8   3       27.82      191.28    128.94 o 
 -18   8   3      306.49      203.62    121.11 o 
 -16   8   3     2026.42     2250.49    139.34 o 
 -14   8   3       63.87      -25.86     92.18 o 
 -12   8   3     1339.99     1051.07    112.22 o 
 -10   8   3      777.53      746.84    105.48 o 
  -8   8   3     1654.16     1907.38    238.20 o 
  -6   8   3     1495.66     1242.17    187.91 o 
  -4   8   3     3316.73     2472.00    144.98 o 
  -2   8   3     1142.21      801.30    114.28 o 
   0   8   3      251.70      373.93     90.52 o 
   2   8   3     3540.02     3279.01    125.58 o 
   4   8   3        6.72     -119.73     84.65 o 
   6   8   3     3092.37     3550.24    172.67 o 
   8   8   3       20.54      -53.80    106.24 o 
  10   8   3      258.90      248.16    114.75 o 
  12   8   3      197.25      195.94    118.53 o 
  14   8   3      106.05      -50.98    119.18 o 
  16   8   3      795.54      652.14    137.06 o 
  18   8   3      154.95      -68.92    127.80 o 
  20   8   3        3.16       32.44    141.25 o 
  22   8   3       34.23      -12.58    139.14 o 
  24   8   3      499.77      647.61    155.29 o 
  26   8   3        0.41      -70.72    220.77 o 
 -27   9   3       51.54      155.87    260.86 o 
 -25   9   3      187.24      131.99    559.92 o 
 -23   9   3     1122.52     1208.60    208.19 o 
 -21   9   3      182.94      298.50    139.64 o 
 -19   9   3       82.19      -27.69    133.97 o 
 -17   9   3      774.86      786.45    185.12 o 
 -15   9   3     1522.10     1546.79    151.64 o 
 -13   9   3     1076.77      813.76    133.43 o 
 -11   9   3      466.33      492.58    113.26 o 
  -9   9   3       19.38       60.89    119.78 o 
  -7   9   3       83.30       68.76    189.73 o 
  -5   9   3     4226.88     3743.66    184.23 o 
  -3   9   3       68.41      -81.93    109.09 o 
  -1   9   3      585.08      417.67    131.42 o 
   1   9   3     1618.06     1015.15    114.97 o 
   3   9   3     1244.32     1168.90    160.04 o 
   5   9   3     3737.68     3242.76    153.61 o 
   7   9   3      653.81      796.68    133.61 o 
   9   9   3        5.60      -84.78    120.95 o 
  11   9   3      118.41        7.90    126.78 o 
  13   9   3     2068.09     2300.59    171.33 o 
  15   9   3       63.47       -2.86    203.53 o 
  17   9   3      169.57      206.23    142.70 o 
  19   9   3        0.89     -160.26    139.72 o 
  21   9   3      376.94      667.34    197.13 o 
  23   9   3       47.17      137.51    193.54 o 
 -24  10   3      342.12      335.48    284.38 o 
 -22  10   3       72.65      207.72    192.82 o 
 -20  10   3      779.59     1047.13    322.19 o 
 -18  10   3       23.73       -7.98    287.21 o 
 -16  10   3      597.57      660.51    194.74 o 
 -14  10   3      572.17      563.83    145.97 o 
 -12  10   3      769.96     1003.55    148.37 o 
 -10  10   3       11.67     -101.18    129.95 o 
  -8  10   3        6.78      -73.14    140.16 o 
  -6  10   3     2225.59     2622.64    173.56 o 
  -4  10   3     1614.69     1945.53    163.60 o 
  -2  10   3      198.51      195.61    111.04 o 
   0  10   3      317.04      194.82    112.45 o 
   2  10   3      975.55     1032.79    147.82 o 
   4  10   3        4.43      198.09    136.46 o 
   6  10   3     1494.53     1291.44    134.45 o 
   8  10   3       18.24      -49.54    114.63 o 
  10  10   3       25.34       71.32    121.14 o 
  12  10   3      316.59      219.86    125.13 o 
  14  10   3      988.53      955.08    260.72 o 
  16  10   3      353.69      448.83    330.98 o 
  18  10   3        3.34      101.31    288.89 o 
 -17  11   3        5.06     -463.00    231.50 o 
 -15  11   3      389.60      449.36    197.23 o 
 -13  11   3      600.32      411.01    197.39 o 
 -11  11   3      284.76      696.66    504.12 o 
  -9  11   3       46.51      211.31    187.14 o 
  -7  11   3       38.06       41.32    179.80 o 
  -5  11   3     1036.82     1194.45    165.90 o 
  -3  11   3      192.77      379.06    238.20 o 
  -1  11   3      407.18      263.41    281.10 o 
   1  11   3      317.64      507.57    190.20 o 
   3  11   3      361.65      610.10    231.12 o 
   5  11   3     1398.23     1385.51    213.23 o 
   7  11   3      103.77      197.31    196.22 o 
   9  11   3      194.68      188.17    192.87 o 
  11  11   3        1.28       85.68    191.92 o 
  13  11   3     1136.23     1340.46    180.58 o 
  -8  12   3      181.31      351.71    166.92 o 
  -6  12   3      219.37      262.80    164.78 o 
  -4  12   3      135.17      -87.07    196.22 o 
  -2  12   3       43.75       -3.69    195.04 o 
   0  12   3      326.78      261.80    200.11 o 
   2  12   3        4.23     -340.78    191.56 o 
   4  12   3       11.07      293.50    252.80 o 
 -40   0   4       11.61      131.58    271.20 o 
 -38   0   4     1034.92     1564.95    484.06 o 
 -36   0   4     1940.87     2057.73    264.12 o 
 -34   0   4     3960.56     3800.20    203.80 o 
 -32   0   4      108.83      187.21    123.04 o 
 -30   0   4     7664.56     7476.58    476.72 o 
 -28   0   4       64.61      -30.03    102.55 o 
 -26   0   4    11552.55    11271.54    307.60 o 
 -24   0   4    21845.69    22094.31    491.78 o 
 -22   0   4    12884.53    11914.95    299.90 o 
 -20   0   4     3582.61     3321.51    169.80 o 
 -18   0   4    78941.62    86519.94   1675.98 o 
 -16   0   4     1727.65     1297.50     80.72 o 
 -14   0   4       53.19       24.13     44.02 o 
  -2   0   4    28152.57    31096.46    989.57 o 
   8   0   4    28256.34    31765.26   2840.82 o 
  10   0   4    58946.71    57699.71    966.07 o 
  12   0   4       77.92       17.03     45.66 o 
  14   0   4       43.97       68.28     40.59 o 
  16   0   4     2406.24     1823.39    119.49 o 
  18   0   4    22215.82    23177.01    503.53 o 
  20   0   4     9905.79     9338.69    410.33 o 
  22   0   4     1663.08     1595.49    240.01 o 
  24   0   4       38.99      158.45    133.49 o 
  26   0   4     2621.00     3246.65    204.37 o 
  28   0   4     2545.18     2712.35    246.89 o 
  30   0   4      193.07       56.81    180.01 o 
  32   0   4       81.14      164.37    208.76 o 
  34   0   4       14.39     -259.35    398.38 o 
 -39   1   4      241.83      268.71    167.56 o 
 -37   1   4      970.83     1068.69    175.59 o 
 -35   1   4        2.96       19.90    112.20 o 
 -33   1   4      520.80      673.92     97.46 o 
 -31   1   4      946.85      929.08     94.23 o 
 -29   1   4     9413.60     8986.99    193.60 o 
 -27   1   4     2848.76     2857.14    103.89 o 
 -25   1   4     3067.49     3360.71    104.37 o 
 -23   1   4     3351.50     3697.82    105.47 o 
 -21   1   4    13840.25    13753.29    226.95 o 
 -19   1   4    57700.46    55331.65    761.82 o 
 -17   1   4     1268.68     1325.29     57.40 o 
 -15   1   4    11575.95    13489.60    206.72 o 
 -13   1   4        5.18       10.63     14.34 o 
 -11   1   4    63113.90    64100.10   2081.05 o 
  -9   1   4    70521.23    70509.33   2271.06 o 
  -7   1   4    14729.78    14804.12    498.79 o 
  -5   1   4       51.85       -9.83      4.92 o 
  -3   1   4     6262.12     7889.34    264.56 o 
   7   1   4     8288.07     7403.87    155.73 o 
   9   1   4    27025.77    25530.55    336.86 o 
  11   1   4    28221.40    30059.31    396.98 o 
  13   1   4     4740.33     5165.82    103.38 o 
  15   1   4       32.58       32.50     46.53 o 
  17   1   4    16140.73    15204.40    248.97 o 
  19   1   4      283.31      218.12     61.86 o 
  21   1   4     4957.19     5208.24    137.26 o 
  23   1   4       10.20      123.91     72.08 o 
  25   1   4     1834.30     1821.64    132.26 o 
  27   1   4     1106.40      969.42    113.33 o 
  29   1   4      208.35      229.60    145.37 o 
  31   1   4       96.35        0.69    146.85 o 
  33   1   4       88.61        2.89    151.77 o 
 -40   2   4       12.31       59.19    166.48 o 
 -38   2   4       44.84      253.33    158.77 o 
 -36   2   4       28.11      226.54    175.01 o 
 -34   2   4      500.48      618.26    119.14 o 
 -32   2   4       42.57      -14.45     84.76 o 
 -30   2   4      708.48      830.68     91.86 o 
 -28   2   4        5.96      -51.86     69.04 o 
 -26   2   4     5916.37     6888.79    191.53 o 
 -24   2   4     1428.33     1480.73     77.85 o 
 -22   2   4      210.63      257.52     57.14 o 
 -20   2   4     1909.60     1984.75     74.28 o 
 -18   2   4    13366.50    12565.57    194.62 o 
 -16   2   4     2057.68     1677.31     58.79 o 
 -14   2   4    15020.47    20322.67    277.82 o 
 -12   2   4      589.34      216.49     41.89 o 
 -10   2   4     2227.03     2535.76    181.00 o 
  -8   2   4    31717.07    32039.24   1060.29 o 
  -6   2   4     9423.50     9894.55    354.78 o 
  -4   2   4     1558.01     1821.26    101.30 o 
   6   2   4     1446.39     1185.80     54.85 o 
   8   2   4     4664.54     4709.18    107.76 o 
  10   2   4    33486.94    34868.04    454.71 o 
  12   2   4        2.95      -17.36     35.75 o 
  14   2   4      917.55     1232.33     59.23 o 
  16   2   4      246.83      182.76     53.92 o 
  18   2   4     3029.68     3233.34    103.22 o 
  20   2   4     1288.15     1246.80     98.91 o 
  22   2   4       12.48      143.31     69.12 o 
  24   2   4      562.28      432.38     94.19 o 
  26   2   4        6.72      -16.66     94.73 o 
  28   2   4     2128.53     2085.61    150.35 o 
  30   2   4       23.08      -56.93    133.88 o 
  32   2   4      163.29       67.50    145.96 o 
  34   2   4       57.87     -107.03    155.25 o 
 -39   3   4        1.05       45.29    162.85 o 
 -37   3   4        4.03      -97.61    122.71 o 
 -35   3   4       13.14     -117.32    115.66 o 
 -33   3   4      343.93      442.26    115.07 o 
 -31   3   4      703.78      763.62    114.40 o 
 -29   3   4       28.69      -51.00     76.65 o 
 -27   3   4      339.69      382.40     72.48 o 
 -25   3   4       17.81       24.86     63.01 o 
 -23   3   4      644.29      695.77     66.81 o 
 -21   3   4       20.57       -6.09     61.68 o 
 -19   3   4      560.00      803.96     58.49 o 
 -17   3   4      678.74      671.70     52.30 o 
 -15   3   4     1363.92     1186.19     52.82 o 
 -13   3   4     1575.98     1899.69     63.36 o 
 -11   3   4      670.34      565.80     53.50 o 
  -9   3   4     5543.42     5641.63    159.45 o 
  -7   3   4    11842.24    14355.59    295.04 o 
  -5   3   4      126.94       60.93     34.46 o 
  -3   3   4      803.68      881.13     60.49 o 
  -1   3   4     5765.78     6373.75    150.44 o 
   1   3   4     4211.12     5742.01    141.47 o 
   3   3   4     1773.00     2192.40     85.51 o 
   5   3   4       20.89       54.27     37.49 o 
   7   3   4     1375.58     1560.17     96.88 o 
   9   3   4      321.56      417.22     36.78 o 
  11   3   4     1048.53     1190.03     54.03 o 
  13   3   4      205.49      203.71     43.72 o 
  15   3   4       81.59       91.00     50.01 o 
  17   3   4     1791.25     1978.93     82.72 o 
  19   3   4      126.59      284.49     64.46 o 
  21   3   4       49.97       13.46     81.07 o 
  23   3   4      202.11       97.68    108.89 o 
  25   3   4      170.74      296.85     97.70 o 
  27   3   4       85.85      245.69    108.81 o 
  29   3   4        4.60      -91.77    131.79 o 
  31   3   4       70.57       25.36    140.37 o 
  33   3   4        6.84       20.82    150.47 o 
 -38   4   4      155.05       23.46    153.48 o 
 -36   4   4        3.34       60.42    139.83 o 
 -34   4   4      214.31      107.41    118.70 o 
 -32   4   4       28.98      -39.74    109.74 o 
 -30   4   4     2015.26     2123.04    134.98 o 
 -28   4   4       64.56       30.33     95.38 o 
 -26   4   4      405.22      474.06     73.49 o 
 -24   4   4     2029.39     2013.36    102.73 o 
 -22   4   4      397.04      487.31     63.69 o 
 -20   4   4      499.04      456.19     60.17 o 
 -18   4   4     2425.90     2695.88     99.22 o 
 -16   4   4       16.59       39.67     42.64 o 
 -14   4   4     1101.64     1170.88     54.64 o 
 -12   4   4     2793.25     2976.67     91.09 o 
 -10   4   4       40.20       60.35     43.70 o 
  -8   4   4     2714.18     2510.30     83.11 o 
  -6   4   4      539.43      803.78     64.06 o 
  -4   4   4     4005.52     5323.21    144.32 o 
  -2   4   4      556.01      504.53     53.85 o 
   0   4   4     3290.16     3755.18    119.35 o 
   2   4   4     1885.28     2145.61    151.47 o 
   4   4   4      210.45      204.94     41.98 o 
   6   4   4     1471.06     1685.83     73.40 o 
   8   4   4      330.19      329.89     46.76 o 
  10   4   4     7638.03     7544.53    130.78 o 
  12   4   4       38.13      210.13     44.33 o 
  14   4   4     3008.00     2886.90     97.81 o 
  16   4   4       31.80      140.73     69.39 o 
  18   4   4     1029.55     1054.30     91.86 o 
  20   4   4      329.04      254.91     88.54 o 
  22   4   4      725.20      877.30    138.53 o 
  24   4   4      505.70      424.24    105.76 o 
  26   4   4        0.36      160.09    107.73 o 
  28   4   4      526.51      390.00    118.47 o 
  30   4   4       16.12       -3.58    140.51 o 
  32   4   4        3.50      140.47    153.00 o 
 -37   5   4      309.06      165.69    236.02 o 
 -35   5   4        9.89       66.62    135.69 o 
 -33   5   4        3.77       70.07    117.98 o 
 -31   5   4      326.11      302.83    138.23 o 
 -29   5   4     2264.37     2171.08    150.22 o 
 -27   5   4     1461.29     1335.17    119.25 o 
 -25   5   4      420.37      252.41     86.31 o 
 -23   5   4      128.98      126.61     78.21 o 
 -21   5   4      836.57      944.33     83.35 o 
 -19   5   4    16785.26    15824.92    244.37 o 
 -17   5   4      616.53      580.55     63.30 o 
 -15   5   4     4142.72     3952.02    144.05 o 
 -13   5   4      886.59      800.38     67.59 o 
 -11   5   4     9174.27     9000.72    250.12 o 
  -9   5   4    30728.69    29421.22    476.72 o 
  -7   5   4      772.99      969.94     57.24 o 
  -5   5   4      251.68      155.17     41.85 o 
  -3   5   4       64.38       10.64     47.68 o 
  -1   5   4    14569.38    14652.70    248.31 o 
   1   5   4        7.56       30.82     44.00 o 
   3   5   4     6354.46     7485.50    176.95 o 
   5   5   4      122.00      185.57     50.46 o 
   7   5   4     2455.26     2600.30     86.69 o 
   9   5   4     8382.31     8773.23    168.02 o 
  11   5   4     8871.82     8537.31    184.49 o 
  13   5   4     1258.83     1152.25     85.02 o 
  15   5   4     2021.80     1885.37    101.94 o 
  17   5   4     6944.28     6957.81    180.10 o 
  19   5   4      176.49      288.29     87.82 o 
  21   5   4     3007.78     3096.66    141.15 o 
  23   5   4       53.05       11.92     97.59 o 
  25   5   4      342.50      323.56    109.29 o 
  27   5   4      440.88      431.76    119.38 o 
  29   5   4      370.53      201.47    142.78 o 
  31   5   4        9.40      -92.90    160.02 o 
 -34   6   4       21.56      102.84    136.49 o 
 -32   6   4      271.82      290.04    131.73 o 
 -30   6   4      891.18     1053.48    173.72 o 
 -28   6   4        1.33       96.53    120.77 o 
 -26   6   4     3266.02     3477.82    171.16 o 
 -24   6   4      213.91      345.11     99.68 o 
 -22   6   4      412.04      423.35     93.91 o 
 -20   6   4     3837.30     3949.78    147.07 o 
 -18   6   4    13382.37    12836.40    345.78 o 
 -16   6   4      711.84      675.48     88.67 o 
 -14   6   4    11091.05    11924.00    239.72 o 
 -12   6   4      492.82      513.49     72.43 o 
 -10   6   4      537.88      766.75     79.62 o 
  -8   6   4    19382.87    18748.74    329.82 o 
  -6   6   4      568.87      776.05     96.76 o 
  -4   6   4     1986.31     2134.32    103.88 o 
  -2   6   4     9507.46     8809.24    231.97 o 
   2   6   4    10332.20    11217.32    243.48 o 
   4   6   4      481.65      565.78     63.85 o 
   6   6   4     2169.09     2217.88     96.26 o 
   8   6   4     7574.59     8031.69    196.50 o 
  10   6   4    22173.54    21409.87    408.03 o 
  12   6   4     2438.91     2515.43    122.62 o 
  14   6   4     1062.95      887.82     97.79 o 
  16   6   4      495.45      405.61     94.81 o 
  18   6   4     3397.76     3579.08    144.74 o 
  20   6   4     2198.58     2158.79    181.50 o 
  22   6   4      904.17      944.04    120.46 o 
  24   6   4      657.40      787.81    118.32 o 
  26   6   4      111.41      105.72    116.93 o 
  28   6   4     1648.29     1510.78    167.43 o 
  30   6   4        0.18      234.30    153.45 o 
 -33   7   4      517.14      327.12    169.89 o 
 -31   7   4      165.44       62.22    133.42 o 
 -29   7   4     1448.95     1487.27    151.79 o 
 -27   7   4     1379.70     1635.27    245.22 o 
 -25   7   4     1064.60     1246.10    137.15 o 
 -23   7   4      109.48       56.55    202.26 o 
 -21   7   4      864.57      828.19    106.86 o 
 -19   7   4    12571.67    11581.87    281.52 o 
 -17   7   4      203.69      271.19     86.62 o 
 -15   7   4     1838.46     2152.05    124.44 o 
 -13   7   4      209.24      389.55    100.32 o 
 -11   7   4    10677.57    11163.66    377.83 o 
  -9   7   4     8150.20     8279.72    206.40 o 
  -7   7   4     3454.31     4177.42    147.12 o 
  -5   7   4      117.32      -49.73     86.11 o 
  -3   7   4     2411.78     2791.68    138.53 o 
  -1   7   4     9725.70    10141.09    384.74 o 
   1   7   4       29.67      109.99     74.29 o 
   3   7   4      471.06      384.68    128.14 o 
   5   7   4      261.91      139.99     78.24 o 
   7   7   4     3359.60     3574.25    159.38 o 
   9   7   4     2785.79     2729.76    148.97 o 
  11   7   4     2299.41     2056.13    142.25 o 
  13   7   4      669.74      674.91    117.31 o 
  15   7   4      122.62       47.25    112.63 o 
  17   7   4     4158.26     3740.40    370.02 o 
  19   7   4        6.92       86.30    175.83 o 
  21   7   4      536.32      689.51    205.45 o 
  23   7   4       66.56     -182.02    133.19 o 
  25   7   4      200.83      121.22    226.05 o 
  27   7   4      106.34       88.58    195.59 o 
 -30   8   4      172.47      282.93    189.83 o 
 -28   8   4        4.15       94.79    143.55 o 
 -26   8   4      845.29      968.26    214.00 o 
 -24   8   4      317.11      425.02    141.04 o 
 -22   8   4      129.46      189.86    146.32 o 
 -20   8   4       67.74     -102.79    119.07 o 
 -18   8   4     1345.65     1370.89    234.82 o 
 -16   8   4      780.51      802.88    112.91 o 
 -14   8   4      210.04       85.23     98.69 o 
 -12   8   4      534.29      395.79    100.49 o 
 -10   8   4     1015.89     1027.73    108.04 o 
  -8   8   4     4388.63     4880.24    273.17 o 
  -6   8   4      789.39      688.69    110.67 o 
  -4   8   4      548.02      321.38    238.84 o 
  -2   8   4      422.10      288.32    131.61 o 
   0   8   4     3281.08     3331.71    164.37 o 
   2   8   4      919.71      820.26     90.04 o 
   4   8   4      192.11       86.36     83.98 o 
   6   8   4      862.32      749.21    121.17 o 
   8   8   4      123.41      171.93    131.11 o 
  10   8   4     2055.04     1762.89    145.71 o 
  12   8   4      291.50      570.52    125.81 o 
  14   8   4      267.32       99.84    122.01 o 
  16   8   4       38.62      268.82    131.89 o 
  18   8   4     1227.18     1184.66    154.40 o 
  20   8   4      486.51      556.16    149.09 o 
  22   8   4       90.86      -73.80    138.09 o 
  24   8   4        7.88      340.07    171.63 o 
 -27   9   4       12.39       23.42    187.92 o 
 -25   9   4       10.80      -91.22    176.62 o 
 -23   9   4      525.24      232.36    142.43 o 
 -21   9   4      221.02      192.75    141.39 o 
 -19   9   4      148.46       68.57    132.95 o 
 -17   9   4       13.85       27.37    129.31 o 
 -15   9   4      438.82      560.35    118.89 o 
 -13   9   4      147.46      124.69    107.21 o 
 -11   9   4      396.38      366.88    124.02 o 
  -9   9   4       11.84     -196.86    154.67 o 
  -7   9   4       27.73       30.58    111.68 o 
  -5   9   4       18.22      125.83    116.64 o 
  -3   9   4      648.49      495.75    235.94 o 
  -1   9   4      431.50      422.85    120.89 o 
   1   9   4      102.83      -49.32     97.81 o 
   3   9   4       29.86       22.06    116.30 o 
   5   9   4      180.41      266.90    105.56 o 
   7   9   4      740.78      783.31    123.69 o 
   9   9   4       39.28       66.84    162.55 o 
  11   9   4       26.37      342.11    161.11 o 
  13   9   4       45.76        4.82    190.81 o 
  15   9   4      603.11      500.83    163.42 o 
  17   9   4       13.91       -7.40    141.84 o 
  19   9   4       28.04     -304.92    231.79 o 
  21   9   4       42.42     -231.58    145.43 o 
 -24  10   4        2.24      -30.87    199.80 o 
 -22  10   4        5.09       60.22    186.76 o 
 -20  10   4      107.94      319.77    188.52 o 
 -18  10   4        0.10      -19.47    139.28 o 
 -16  10   4       28.41      -17.81    160.13 o 
 -14  10   4      736.79     1060.64    153.87 o 
 -12  10   4       18.72      234.04    136.39 o 
 -10  10   4      173.68      286.74    166.96 o 
  -8  10   4        1.59     -229.98    126.44 o 
  -6  10   4       14.39      239.62    136.20 o 
  -4  10   4       67.04      212.31    131.37 o 
  -2  10   4      330.52      217.99    114.56 o 
   0  10   4        1.27      -58.47    111.45 o 
   2  10   4       17.07       15.89    130.79 o 
   4  10   4       88.21      -94.64    143.72 o 
   6  10   4       18.95        4.74    149.25 o 
   8  10   4        2.95       31.28    119.59 o 
  10  10   4      153.77       31.07    123.96 o 
  12  10   4      120.84      164.15    126.25 o 
  14  10   4      666.84      867.97    139.08 o 
  16  10   4       12.06      162.11    151.44 o 
  18  10   4       20.08      -49.69    150.68 o 
 -19  11   4     1012.67     1247.65    216.17 o 
 -17  11   4       49.26     -315.05    181.08 o 
 -15  11   4        0.64      310.00    187.60 o 
 -13  11   4      471.60      752.03    202.09 o 
 -11  11   4      456.91      743.05    196.94 o 
  -9  11   4       41.50       24.47    226.26 o 
  -7  11   4      124.49      406.86    187.34 o 
  -5  11   4       67.53      117.61    136.59 o 
  -3  11   4       60.01      304.56    128.97 o 
  -1  11   4      239.13      452.22    150.29 o 
   1  11   4        2.11      -52.69    156.10 o 
   3  11   4        9.71      233.76    142.81 o 
   5  11   4      258.22      466.06    229.12 o 
   7  11   4       28.28       -5.65    220.39 o 
   9  11   4       25.56       94.19    273.05 o 
  11  11   4      395.09      501.44    209.62 o 
  13  11   4        0.64      -58.56    201.42 o 
 -10  12   4        1.72      -73.18    158.58 o 
  -8  12   4      334.52      521.30    169.88 o 
  -6  12   4       12.13      146.20    160.25 o 
  -4  12   4      234.05      602.54    208.55 o 
  -2  12   4        8.99        7.76    228.84 o 
   0  12   4      289.61      449.89    279.05 o 
   2  12   4       11.59      216.65    196.15 o 
   4  12   4      527.22      509.84    212.18 o 
 -39   1   5      318.84      336.42    242.28 o 
 -37   1   5       49.46      -45.50    150.89 o 
 -35   1   5       96.45      112.76    140.29 o 
 -33   1   5     3262.51     3095.23    149.65 o 
 -31   1   5      556.64      550.94     86.20 o 
 -29   1   5       20.02       48.89     68.17 o 
 -27   1   5      304.46      344.96     81.43 o 
 -25   1   5      266.66      155.96     66.77 o 
 -23   1   5       27.92       43.97     58.95 o 
 -21   1   5     2971.31     2808.28    105.85 o 
 -19   1   5       66.49      137.12     53.85 o 
 -17   1   5    19523.55    22271.24    353.72 o 
 -15   1   5    14375.03    13917.72    305.51 o 
 -13   1   5      408.36       -8.52     12.09 o 
 -11   1   5    15419.92    15994.63    559.66 o 
  -9   1   5       38.08      -49.64     40.43 o 
  -7   1   5      111.77      -14.39      7.19 o 
  -5   1   5    12888.85    15341.10    504.20 o 
  -3   1   5    42273.00    47430.79   1512.44 o 
   5   1   5     1836.62     1997.78    161.22 o 
   7   1   5     1622.63     1640.54    138.26 o 
   9   1   5     1308.85     1550.03     56.81 o 
  11   1   5     3301.68     3383.83     76.86 o 
  13   1   5      815.36      849.85    109.71 o 
  15   1   5     3125.83     3075.64     90.17 o 
  17   1   5     1500.69     1494.17     72.72 o 
  19   1   5     1605.79     1656.62     79.44 o 
  21   1   5      912.51     1053.77     91.06 o 
  23   1   5      316.63      337.61    105.33 o 
  25   1   5     1509.14     1222.10    134.92 o 
  27   1   5      122.10       14.86    121.73 o 
  29   1   5       84.37     -120.17    135.04 o 
  31   1   5       28.33       71.53    144.81 o 
  33   1   5       91.82       23.75    156.88 o 
 -40   2   5      608.19      842.53    215.22 o 
 -38   2   5       70.05      314.10    160.57 o 
 -36   2   5       61.36      282.35    147.72 o 
 -34   2   5        1.30        9.78    107.47 o 
 -32   2   5     2164.50     2037.67    132.70 o 
 -30   2   5     3623.89     4018.85    156.06 o 
 -28   2   5       19.43      -79.90     64.95 o 
 -26   2   5      191.63      186.32     62.07 o 
 -24   2   5     2191.47     2215.47     85.07 o 
 -22   2   5    23332.85    24194.83    342.10 o 
 -20   2   5       94.74      164.31     46.60 o 
 -18   2   5      322.12      386.39     54.16 o 
 -16   2   5      930.00      820.48     42.16 o 
 -14   2   5    58061.42    57617.35    877.61 o 
 -12   2   5      685.40      477.31     53.70 o 
 -10   2   5     5798.51     6201.62    164.15 o 
  -8   2   5     2828.95     2966.38    145.73 o 
  -6   2   5     1763.96     1866.09    104.19 o 
   4   2   5    78128.77    82545.59   2921.73 o 
   6   2   5    24066.05    23665.27    375.63 o 
   8   2   5     4880.63     5713.11    123.52 o 
  10   2   5      124.16      142.03     39.49 o 
  12   2   5     9452.17    10158.38    158.80 o 
  14   2   5    17340.31    18262.89    282.32 o 
  16   2   5      210.95      168.27     50.43 o 
  18   2   5       94.12      107.51    104.38 o 
  20   2   5       74.34      -27.41     73.97 o 
  22   2   5     6044.52     5787.07    168.55 o 
  24   2   5     1309.96      928.31    105.47 o 
  26   2   5      276.19      193.44    166.40 o 
  28   2   5       10.45       53.75    128.38 o 
  30   2   5      102.99       21.09    140.19 o 
  32   2   5      689.32      879.81    239.95 o 
 -39   3   5      829.55      825.12    177.86 o 
 -37   3   5      208.11      524.35    161.32 o 
 -35   3   5      101.13      -19.05    115.91 o 
 -33   3   5     3615.72     3163.67    157.04 o 
 -31   3   5      183.46      229.19    100.80 o 
 -29   3   5     3077.88     3514.31    137.05 o 
 -27   3   5       45.03      -79.53     75.75 o 
 -25   3   5    12965.71    12918.12    215.18 o 
 -23   3   5     3969.67     4266.08    110.43 o 
 -21   3   5    10911.49    11049.00    183.62 o 
 -19   3   5     4653.39     4960.02    107.20 o 
 -17   3   5     6646.82     7587.20    132.20 o 
 -15   3   5    47523.90    47833.63    671.53 o 
 -13   3   5    27815.36    32283.57    563.48 o 
 -11   3   5    55565.45    56244.44    854.75 o 
  -9   3   5     7517.67     7435.43    142.68 o 
  -7   3   5    47337.99    52601.80    989.26 o 
  -5   3   5    14092.62    14913.53    368.63 o 
  -3   3   5   127625.72   133614.36   4261.71 o 
  -1   3   5     4010.29     3943.82    292.83 o 
   1   3   5       83.11      231.00     34.68 o 
   3   3   5    56843.53    60126.08   1002.03 o 
   5   3   5     6356.54     5349.24    137.03 o 
   7   3   5    19693.85    21330.04    315.81 o 
   9   3   5     1764.09     2084.09     72.30 o 
  11   3   5    21732.26    19912.29    306.43 o 
  13   3   5     6019.71     5836.50    144.82 o 
  15   3   5    23247.79    23801.43    404.04 o 
  17   3   5     1686.83     1625.65     97.83 o 
  19   3   5      668.51      684.89     94.91 o 
  21   3   5     3718.80     3802.42    161.68 o 
  23   3   5     2171.17     2161.73    123.87 o 
  25   3   5     2104.81     2170.78    130.26 o 
  27   3   5       46.02       45.45    156.46 o 
  29   3   5      599.77      316.24    145.14 o 
  31   3   5      100.09       88.58    161.70 o 
 -38   4   5       10.10      152.20    160.40 o 
 -36   4   5       11.92     -129.35    148.28 o 
 -34   4   5       13.77      191.37    113.87 o 
 -32   4   5     2148.98     2599.13    146.30 o 
 -30   4   5     3142.78     3438.85    154.74 o 
 -28   4   5       42.28      156.80     85.58 o 
 -26   4   5       15.65      102.22     93.52 o 
 -24   4   5     1518.38     1565.15    145.41 o 
 -22   4   5    20620.98    20388.29    332.76 o 
 -20   4   5      162.44      131.25     67.02 o 
 -18   4   5        9.33        8.99     55.23 o 
 -16   4   5       64.99      -25.92     65.11 o 
 -14   4   5    52398.34    53392.01    810.93 o 
 -12   4   5    11429.03    12021.12    216.20 o 
 -10   4   5    14703.52    16396.12    281.38 o 
  -8   4   5    12580.85    14230.09    245.22 o 
  -6   4   5    23585.06    24465.43    394.06 o 
  -4   4   5    43052.23    42328.16    716.83 o 
  -2   4   5      859.77     1038.40     75.65 o 
   0   4   5     5251.49     5836.62    120.45 o 
   2   4   5      639.90      913.58     81.06 o 
   4   4   5    46963.55    48574.67    732.86 o 
   6   4   5    12703.13    13767.42    202.20 o 
   8   4   5     2251.75     2591.93     82.74 o 
  10   4   5      847.98      734.20     59.99 o 
  12   4   5    15331.46    15438.02    390.82 o 
  14   4   5    16307.29    15783.27    289.58 o 
  16   4   5       44.01       85.78     71.94 o 
  18   4   5      158.58      114.56     78.45 o 
  20   4   5      269.84      301.00     88.97 o 
  22   4   5     4669.34     4349.82    159.48 o 
  24   4   5     1043.17      951.40    114.41 o 
  26   4   5        8.51      -16.01    128.33 o 
  28   4   5       70.92       -8.77    134.93 o 
  30   4   5       93.26      190.83    150.71 o 
 -37   5   5      354.56      448.27    224.55 o 
 -35   5   5      133.01      102.55    143.64 o 
 -33   5   5      259.58      333.84    231.02 o 
 -31   5   5       30.12       14.48    119.32 o 
 -29   5   5     3265.92     3543.51    154.44 o 
 -27   5   5      727.11      548.86     95.65 o 
 -25   5   5     1257.40     1111.62    110.36 o 
 -23   5   5     2074.16     1962.50    115.36 o 
 -21   5   5     3010.88     3431.32    160.83 o 
 -19   5   5     1154.07     1319.18     93.44 o 
 -17   5   5       19.37       30.16     91.22 o 
 -15   5   5     5662.73     5586.80    147.22 o 
 -13   5   5     6285.25     6788.77    157.39 o 
 -11   5   5    22603.40    23173.29    351.73 o 
  -9   5   5       23.29       41.91     52.05 o 
  -7   5   5    23778.81    24245.86    359.77 o 
  -5   5   5     8128.27     8556.50    154.29 o 
  -3   5   5    18916.20    19563.21    356.71 o 
  -1   5   5     1187.58     1471.68     91.03 o 
   1   5   5    12911.95    13269.29    221.61 o 
   3   5   5    15090.90    16985.81    288.38 o 
   5   5   5     4759.02     4403.16    116.22 o 
   7   5   5     6195.36     6624.32    211.15 o 
   9   5   5      830.97      775.78     76.36 o 
  11   5   5    10056.09     9889.44    203.80 o 
  13   5   5      868.24     1004.61     99.37 o 
  15   5   5     1177.97     1453.43     97.60 o 
  17   5   5       61.84      126.70     82.44 o 
  19   5   5      147.76      253.33     90.23 o 
  21   5   5     1768.21     1674.88    120.00 o 
  23   5   5      559.09      658.34    111.61 o 
  25   5   5        5.44       58.56    126.85 o 
  27   5   5       66.87     -177.58    132.78 o 
  29   5   5      858.50     1009.31    164.21 o 
 -36   6   5      156.98      304.95    183.41 o 
 -34   6   5      169.84       63.88    134.65 o 
 -32   6   5      193.59      233.63    134.17 o 
 -30   6   5       97.62       44.28    126.29 o 
 -28   6   5      176.49      188.38    166.50 o 
 -26   6   5      818.26      750.50    109.42 o 
 -24   6   5      173.75      163.68     96.50 o 
 -22   6   5      995.94      843.29    157.16 o 
 -20   6   5      244.38      235.94     95.43 o 
 -18   6   5      827.24     1112.13    117.55 o 
 -16   6   5      165.44      282.36     75.57 o 
 -14   6   5     1228.60     1304.85     96.50 o 
 -12   6   5     2633.90     2731.33    154.64 o 
 -10   6   5        0.09       75.22     60.24 o 
  -8   6   5      414.04      319.48     58.85 o 
  -6   6   5     1029.36      866.99     65.56 o 
  -4   6   5     2289.31     2354.70    192.09 o 
  -2   6   5        6.74       54.29     61.44 o 
   0   6   5        3.32       51.04     53.73 o 
   2   6   5      403.22      323.38     55.80 o 
   4   6   5     1949.17     2017.12     90.56 o 
   6   6   5       80.54      134.64     70.68 o 
   8   6   5      241.51      408.50     77.97 o 
  10   6   5       30.98       96.32     78.21 o 
  12   6   5     2164.71     2017.59    130.13 o 
  14   6   5      982.94      808.74    140.27 o 
  16   6   5      870.83      586.91    103.50 o 
  18   6   5      449.68      230.91    101.26 o 
  20   6   5      199.83      217.96    106.38 o 
  22   6   5       36.23       66.91    103.81 o 
  24   6   5      313.84      263.73    112.89 o 
  26   6   5      110.24       95.78    140.36 o 
  28   6   5        2.16      129.95    146.74 o 
 -33   7   5        7.60     -200.03    147.36 o 
 -31   7   5       72.42       98.21    131.01 o 
 -29   7   5       17.98       -2.20    129.91 o 
 -27   7   5       34.78      -62.30    119.83 o 
 -25   7   5      747.93      964.42    148.95 o 
 -23   7   5      266.01      229.14     98.76 o 
 -21   7   5      114.21       55.70     93.27 o 
 -19   7   5      458.49      554.08    105.52 o 
 -17   7   5      611.87      600.49     93.07 o 
 -15   7   5      117.92      152.18    102.00 o 
 -13   7   5     1081.52     1106.70    129.46 o 
 -11   7   5      217.78      230.20     81.47 o 
  -9   7   5      237.38      138.04     79.60 o 
  -7   7   5      163.04      111.26     87.37 o 
  -5   7   5       56.71      -34.63    104.42 o 
  -3   7   5       72.36     -114.64    132.69 o 
  -1   7   5      578.19      343.91     95.08 o 
   1   7   5     1537.81     1310.64     96.22 o 
   3   7   5       54.54       80.94     93.33 o 
   5   7   5      563.48      821.29     90.02 o 
   7   7   5     5054.63     4304.72    175.45 o 
   9   7   5      362.18      258.16    102.91 o 
  11   7   5        2.41       54.13    107.00 o 
  13   7   5        9.60       78.43    109.55 o 
  15   7   5      814.35      975.14    131.14 o 
  17   7   5      408.22      463.36    135.53 o 
  19   7   5      768.11      922.26    155.29 o 
  21   7   5      145.84      150.31    133.19 o 
  23   7   5      190.42       73.23    192.56 o 
  25   7   5       44.16      216.38    194.23 o 
  27   7   5      174.67      356.63    464.36 o 
 -30   8   5      106.26      -30.43    142.96 o 
 -28   8   5       44.82     -199.34    138.98 o 
 -26   8   5      923.62      622.88    148.16 o 
 -24   8   5      128.44      292.05    132.69 o 
 -22   8   5      911.12     1023.24    126.88 o 
 -20   8   5       71.69       68.78    104.10 o 
 -18   8   5      705.78      574.36    109.83 o 
 -16   8   5      139.50      100.31     99.04 o 
 -14   8   5     3512.00     3956.26    162.97 o 
 -12   8   5       23.27      177.27     94.05 o 
 -10   8   5     1366.79     1246.24    113.93 o 
  -8   8   5     2039.82     2085.06    140.79 o 
  -6   8   5      725.27      720.84    113.71 o 
  -4   8   5     3333.79     3600.42    169.87 o 
  -2   8   5      185.10      139.75    100.61 o 
   0   8   5      756.35      902.01    118.73 o 
   2   8   5     1646.05     2139.35    123.81 o 
   4   8   5     1911.04     2520.55    117.78 o 
   6   8   5      891.78     1251.78    110.38 o 
   8   8   5     1269.64     1214.62    131.27 o 
  10   8   5      175.40      255.61    119.56 o 
  12   8   5      370.46      460.16    126.96 o 
  14   8   5     1732.88     1767.01    199.14 o 
  16   8   5      398.17      255.36    134.58 o 
  18   8   5       19.03      270.97    137.60 o 
  20   8   5        4.97      -62.43    137.89 o 
  22   8   5      251.60      304.71    147.96 o 
  24   8   5        3.17       71.57    197.62 o 
 -27   9   5        5.11      -26.86    143.60 o 
 -25   9   5      459.00      563.14    153.31 o 
 -23   9   5      176.52       21.72    139.19 o 
 -21   9   5      443.94      269.59    140.58 o 
 -19   9   5       19.50       -9.06    137.89 o 
 -17   9   5        1.35       53.54    112.67 o 
 -15   9   5     2570.50     2303.56    146.12 o 
 -13   9   5      526.41      402.86    113.24 o 
 -11   9   5     1933.20     2399.36    164.12 o 
  -9   9   5      750.11      513.11    179.63 o 
  -7   9   5     2551.54     2633.39    230.19 o 
  -5   9   5     2470.27     3273.74    343.36 o 
  -3   9   5     8101.24     7760.58    495.53 o 
  -1   9   5      200.58       99.54    116.81 o 
   1   9   5       44.37      139.11    126.07 o 
   3   9   5     2849.53     3273.16    156.10 o 
   5   9   5     1137.89     1122.04    143.79 o 
   7   9   5     1640.54     1717.48    131.26 o 
   9   9   5      137.06      164.39    108.63 o 
  11   9   5      473.07      807.06    124.06 o 
  13   9   5      210.30      126.55    117.77 o 
  15   9   5     2005.63     1826.00    187.40 o 
  17   9   5       10.15       27.50    146.46 o 
  19   9   5        5.03      -66.19    143.56 o 
  21   9   5      467.39      620.12    207.52 o 
 -24  10   5       17.20      222.93    192.92 o 
 -22  10   5      848.17      951.98    187.10 o 
 -20  10   5        0.50     -159.27    143.45 o 
 -18  10   5        6.43     -155.68    136.85 o 
 -16  10   5       51.01      103.03    140.02 o 
 -14  10   5     1710.91     1635.18    205.43 o 
 -12  10   5      371.23      522.74    143.46 o 
 -10  10   5      103.26      183.32    133.73 o 
  -8  10   5       29.00      166.22    144.58 o 
  -6  10   5       92.34      190.65    133.95 o 
  -4  10   5     3476.00     4076.41    204.87 o 
  -2  10   5      236.12      189.47    113.72 o 
   0  10   5      191.32      138.30    113.25 o 
   2  10   5       52.22      175.07    198.61 o 
   4  10   5     1920.69     2052.80    169.78 o 
   6  10   5      201.33      -41.34    140.16 o 
   8  10   5      285.66      342.08    146.96 o 
  10  10   5        7.23       88.05    198.39 o 
  12  10   5      722.06      956.56    162.78 o 
  14  10   5      823.42      940.49    140.47 o 
  16  10   5        1.97     -236.73    129.28 o 
 -19  11   5      143.10      -92.81    187.80 o 
 -17  11   5        0.91     -158.23    176.68 o 
 -15  11   5      402.90      298.15    183.69 o 
 -13  11   5        5.74      161.50    148.61 o 
 -11  11   5      828.40      537.37    202.10 o 
  -9  11   5       51.56      168.85    146.11 o 
  -7  11   5      728.14      540.89    155.82 o 
  -5  11   5       45.79       80.94    125.20 o 
  -3  11   5     1244.69      956.34    138.16 o 
  -1  11   5       16.99       48.15    141.87 o 
   1  11   5      377.58      175.47    146.95 o 
   3  11   5      697.53      674.23    236.54 o 
   5  11   5      287.79       25.75    146.96 o 
   7  11   5        9.17     -112.17    147.66 o 
   9  11   5        8.06      -25.11    153.37 o 
  11  11   5      341.51      268.19    372.17 o 
  -8  12   5       24.41       60.55    159.50 o 
  -6  12   5      116.99      802.87    632.97 o 
  -4  12   5       66.76      163.86    318.97 o 
  -2  12   5       39.32      248.45    189.72 o 
   0  12   5        2.92     -351.53    175.76 o 
   2  12   5      166.58      181.39    233.21 o 
 -40   0   6      110.30       37.21    367.57 o 
 -38   0   6     1855.47     1986.20    270.08 o 
 -36   0   6     4565.66     5521.64    344.80 o 
 -34   0   6      277.38      420.05    201.09 o 
 -32   0   6      324.28      342.05    174.84 o 
 -30   0   6     1827.66     1675.25    130.05 o 
 -28   0   6    19311.38    19675.84    455.06 o 
 -26   0   6      997.59     1185.11    105.37 o 
 -24   0   6    25369.98    24082.16    523.17 o 
 -22   0   6     1661.67     2110.71    110.02 o 
 -20   0   6    10664.40    10402.02    253.12 o 
 -18   0   6    36796.44    36667.43    734.94 o 
 -16   0   6     5826.75     7980.66    439.82 o 
 -14   0   6     9453.07    10251.42    486.28 o 
   4   0   6     4332.58     6370.84    306.94 o 
   6   0   6    13268.97    15808.21    637.73 o 
   8   0   6    90710.48    91939.84   3277.64 o 
  10   0   6     1815.03     1893.97    119.58 o 
  12   0   6     1867.45     1687.22    296.35 o 
  14   0   6     4566.11     3939.57    137.24 o 
  16   0   6     4625.31     4954.94    157.20 o 
  18   0   6    10997.44    10247.13    696.42 o 
  20   0   6     1707.33     1747.02    307.01 o 
  22   0   6       57.54      129.68    148.62 o 
  24   0   6      147.42      128.05    158.65 o 
  26   0   6     4090.63     3704.51    272.22 o 
  28   0   6      180.94       62.58    194.72 o 
  30   0   6      455.45     1064.71    484.00 o 
  32   0   6      106.59       24.60    215.60 o 
 -41   1   6      347.91      574.60    182.89 o 
 -39   1   6      562.61      829.93    173.24 o 
 -37   1   6       62.17       15.00    155.43 o 
 -35   1   6     2123.06     2129.73    175.10 o 
 -33   1   6     1155.17     1347.86    254.11 o 
 -31   1   6      667.58      587.11    101.85 o 
 -29   1   6     3940.94     3609.83    111.20 o 
 -27   1   6     4943.48     4648.26    119.43 o 
 -25   1   6    11175.55    11669.89    195.88 o 
 -23   1   6     2612.55     2939.26    139.87 o 
 -21   1   6    16828.44    15942.37    248.77 o 
 -19   1   6     5653.98     6653.45    130.75 o 
 -17   1   6    21721.05    20819.20    345.11 o 
 -15   1   6    42987.04    45029.41   1186.25 o 
 -13   1   6     6860.98     3644.61    243.91 o 
  -9   1   6     5131.81      232.83     32.95 o 
  -7   1   6    80879.07    81164.85   2586.20 o 
  -5   1   6    15083.15    20814.04    670.88 o 
   3   1   6      191.58      221.89     71.25 o 
   5   1   6     3970.67     5147.93    193.56 o 
   7   1   6    33569.08    32803.72    870.99 o 
   9   1   6    14648.61    14637.51    247.46 o 
  11   1   6    30319.28    31668.63    492.13 o 
  13   1   6      265.54      209.83     78.79 o 
  15   1   6     2907.95     2456.78     93.70 o 
  17   1   6       94.19      137.74     62.51 o 
  19   1   6    10664.09    10867.30    224.95 o 
  21   1   6      980.75      912.48    113.08 o 
  23   1   6      204.42       16.88    162.99 o 
  25   1   6      587.21      569.04    128.01 o 
  27   1   6     1296.30     1865.84    165.70 o 
  29   1   6      303.94      253.84    142.02 o 
  31   1   6       17.66     -138.27    143.42 o 
 -40   2   6      134.42      350.36    169.98 o 
 -38   2   6      794.65      737.22    167.33 o 
 -36   2   6      353.72      514.15    156.41 o 
 -34   2   6       87.12      148.01    133.72 o 
 -32   2   6      371.57      422.94    101.30 o 
 -30   2   6      376.84      371.92     87.02 o 
 -28   2   6     3849.10     3846.91    131.96 o 
 -26   2   6       56.45      -17.92     69.33 o 
 -24   2   6      154.87      211.40     54.42 o 
 -22   2   6       85.62       63.96     44.85 o 
 -20   2   6     5637.76     5889.09    133.12 o 
 -18   2   6    16680.94    16467.72    261.58 o 
 -16   2   6     2090.63     2016.27     76.53 o 
 -14   2   6    19204.86    21980.26    356.41 o 
 -12   2   6    36165.54    42514.33    869.86 o 
 -10   2   6    64654.18    63500.08   1264.54 o 
  -8   2   6      586.53      298.62     55.90 o 
  -6   2   6     3301.28        5.87      8.54 o 
  -4   2   6     3269.21        6.61      9.95 o 
   2   2   6     1102.50     2011.80    161.44 o 
   4   2   6      228.57      466.84    100.95 o 
   6   2   6        1.47      -44.33     34.48 o 
   8   2   6    42682.87    44904.10    691.39 o 
  10   2   6    12559.06    13485.49    217.21 o 
  12   2   6     1234.29     1198.19    101.87 o 
  14   2   6     4177.20     4111.69    119.91 o 
  16   2   6     5129.36     5496.83    146.05 o 
  18   2   6     5083.19     5118.77    176.31 o 
  20   2   6     2019.76     2014.53    108.08 o 
  22   2   6      544.47      585.86    114.48 o 
  24   2   6      658.23      611.47    126.80 o 
  26   2   6      587.91      382.41    130.16 o 
  28   2   6       65.67     -236.29    127.90 o 
  30   2   6       65.48       83.08    147.83 o 
  32   2   6       53.18      163.27    160.48 o 
 -39   3   6       56.16      246.40    162.20 o 
 -37   3   6        0.71       10.25    151.64 o 
 -35   3   6      164.57      250.04    143.10 o 
 -33   3   6      233.14      209.94    105.14 o 
 -31   3   6      444.99      659.65     99.21 o 
 -29   3   6      303.52      252.38     85.82 o 
 -27   3   6      109.10       67.87     74.82 o 
 -25   3   6     2122.27     2504.97    106.28 o 
 -23   3   6      180.62      244.10     65.56 o 
 -21   3   6      256.41      315.96     75.02 o 
 -19   3   6     1043.24     1253.58     70.80 o 
 -17   3   6      317.20      364.57     52.97 o 
 -15   3   6      130.96      120.15     41.75 o 
 -13   3   6     1276.52     1741.56     75.21 o 
 -11   3   6      309.41      474.75     43.72 o 
  -9   3   6     3195.21     4507.67    100.13 o 
  -7   3   6      235.95      193.82     33.84 o 
  -3   3   6      111.29      -24.46     14.09 o 
  -1   3   6     1980.66     2344.77    175.65 o 
   1   3   6     3834.16     4611.14    292.76 o 
   3   3   6     4363.24     5092.00    104.54 o 
   5   3   6       19.72       33.65     36.02 o 
   7   3   6      342.26      336.12     46.86 o 
   9   3   6      354.16      389.83     46.79 o 
  11   3   6      301.64      407.32     64.11 o 
  13   3   6      254.82      341.46     63.33 o 
  15   3   6       48.86      139.60     65.20 o 
  17   3   6      612.60      566.84     78.11 o 
  19   3   6       92.54      218.37     78.62 o 
  21   3   6        6.58        5.46     81.92 o 
  23   3   6      135.87      132.55    223.68 o 
  25   3   6      120.22      341.63    123.93 o 
  27   3   6        0.82      279.38    136.93 o 
  29   3   6      169.23      279.23    146.41 o 
  31   3   6       11.48     -159.72    150.92 o 
 -38   4   6      283.41      413.98    166.47 o 
 -36   4   6      182.70      260.60    152.84 o 
 -34   4   6        0.31     -104.41    110.08 o 
 -32   4   6      312.54      406.67    110.41 o 
 -30   4   6       71.87       91.38     88.56 o 
 -28   4   6     1254.36     1133.01     98.65 o 
 -26   4   6      135.56      111.79    121.86 o 
 -24   4   6      566.76      371.80     75.27 o 
 -22   4   6      774.68      894.16     77.92 o 
 -20   4   6      402.63      233.92     61.17 o 
 -18   4   6     1914.65     1769.01     79.52 o 
 -16   4   6       81.40       33.58     47.06 o 
 -14   4   6       12.89      -91.22     45.61 o 
 -12   4   6      667.02      819.97     66.40 o 
 -10   4   6    19917.92    20291.47    335.16 o 
  -8   4   6      281.57      416.08     44.88 o 
  -6   4   6      409.91      592.49     60.22 o 
  -4   4   6     1160.71     1216.55     71.10 o 
  -2   4   6    32551.98    36873.57    730.37 o 
   0   4   6    24918.21    26422.76    464.08 o 
   2   4   6     6324.12     7358.97    159.16 o 
   4   4   6      437.00      558.03     64.90 o 
   6   4   6     1103.47     1175.74     54.30 o 
   8   4   6     1596.40     1414.36     73.09 o 
  10   4   6      500.34      658.83     65.13 o 
  12   4   6      413.14      348.00     66.08 o 
  14   4   6     1300.36     1247.77     84.69 o 
  16   4   6       21.21      108.04     71.75 o 
  18   4   6     1593.15     1460.05    101.26 o 
  20   4   6       35.63       -0.64     85.88 o 
  22   4   6        9.69       54.48    162.66 o 
  24   4   6      147.71      148.55    124.74 o 
  26   4   6      195.22      352.62    137.91 o 
  28   4   6        0.69       93.37    143.98 o 
  30   4   6      295.69      640.33    159.19 o 
 -37   5   6       32.82      173.39    185.60 o 
 -35   5   6      297.46      -33.06    194.19 o 
 -33   5   6       13.93     -215.07    122.96 o 
 -31   5   6      650.78      368.49    122.08 o 
 -29   5   6     1608.70     1746.82    146.21 o 
 -27   5   6      493.82      395.34    113.80 o 
 -25   5   6     2539.68     2973.16    163.88 o 
 -23   5   6       72.10      138.00    100.05 o 
 -21   5   6     5367.09     4903.82    149.63 o 
 -19   5   6     2597.02     2674.44    113.09 o 
 -17   5   6     4118.27     3901.37    126.79 o 
 -15   5   6     2653.50     3219.56    210.26 o 
 -13   5   6     1689.87     1644.16    105.65 o 
 -11   5   6     4339.70     4714.44    119.18 o 
  -9   5   6      160.80       97.48     45.63 o 
  -7   5   6    12334.60    12411.19    204.36 o 
  -5   5   6     1687.26     2283.82    123.19 o 
  -3   5   6      571.50      412.13     65.03 o 
  -1   5   6     6189.82     6890.26    204.28 o 
   1   5   6    32190.59    33504.23    473.71 o 
   3   5   6      206.00      347.88     48.23 o 
   5   5   6     5320.76     5909.15    137.09 o 
   7   5   6     9635.13     9616.06    191.62 o 
   9   5   6     4480.79     4385.66    128.37 o 
  11   5   6    10175.77     9897.55    205.70 o 
  13   5   6     1519.55     1676.27     97.45 o 
  15   5   6      117.19       20.26     83.07 o 
  17   5   6       25.32        3.51     80.21 o 
  19   5   6     4464.35     4117.62    150.69 o 
  21   5   6       29.27      -57.28    109.93 o 
  23   5   6        2.97     -115.38    117.47 o 
  25   5   6       45.34       81.11    132.52 o 
  27   5   6      473.14      214.01    145.73 o 
  29   5   6      163.59      -15.09    149.75 o 
 -36   6   6      495.88      296.42    186.88 o 
 -34   6   6      257.94      450.52    184.41 o 
 -32   6   6        1.95      -27.78    126.89 o 
 -30   6   6        5.38       39.16    119.65 o 
 -28   6   6     3694.20     3699.82    160.07 o 
 -26   6   6      638.77      756.26    109.30 o 
 -24   6   6      409.56      570.79     98.40 o 
 -22   6   6       12.14      103.57     85.53 o 
 -20   6   6     1479.51     1649.66    106.16 o 
 -18   6   6    16089.52    16010.62    300.92 o 
 -16   6   6     1946.34     1603.15    103.94 o 
 -14   6   6     7145.48     6416.98    162.87 o 
 -12   6   6     9250.05     9425.08    218.14 o 
 -10   6   6    35082.93    33103.14    487.83 o 
  -8   6   6     7462.76     7281.24    151.92 o 
  -6   6   6    12817.04    12517.96    234.90 o 
  -4   6   6      149.21      123.13     63.53 o 
  -2   6   6     5111.77     4198.90    133.92 o 
   0   6   6    24805.92    23832.94    436.73 o 
   2   6   6     1240.10     1357.18     78.40 o 
   4   6   6     1712.22     2387.64    104.68 o 
   6   6   6     2723.08     2579.34    115.02 o 
   8   6   6    28905.66    27830.34    510.27 o 
  10   6   6    18210.28    17632.65    352.14 o 
  12   6   6     4348.90     4804.48    165.64 o 
  14   6   6     1294.21     1269.00    111.80 o 
  16   6   6     2317.04     2218.23    132.08 o 
  18   6   6     3402.21     3493.55    157.87 o 
  20   6   6     1857.53     1660.78    134.73 o 
  22   6   6        4.73        6.84    133.52 o 
  24   6   6       47.20      115.17    183.31 o 
  26   6   6      537.45      446.38    169.17 o 
  28   6   6       89.10      194.41    172.90 o 
 -33   7   6      339.37      427.41    181.70 o 
 -31   7   6      903.54     1051.81    147.88 o 
 -29   7   6     1033.12     1059.64    141.16 o 
 -27   7   6     1087.25     1047.86    137.35 o 
 -25   7   6     3035.34     3050.67    157.88 o 
 -23   7   6       68.42       17.38     94.60 o 
 -21   7   6     1939.37     2217.08    126.17 o 
 -19   7   6       81.77       -3.65     87.55 o 
 -17   7   6     4220.25     4223.36    149.32 o 
 -15   7   6     1053.44     1085.82     94.45 o 
 -13   7   6      884.80     1352.03     96.72 o 
 -11   7   6     4554.38     4015.42    156.19 o 
  -9   7   6      561.74      429.38     71.28 o 
  -7   7   6     4906.93     4061.63    143.65 o 
  -5   7   6       50.93      -67.17     99.33 o 
  -3   7   6     4326.05     3408.70    205.01 o 
  -1   7   6      637.46      544.68     97.48 o 
   1   7   6    16857.80    16410.33    391.54 o 
   3   7   6      132.17       54.56     78.09 o 
   5   7   6      122.46      342.40     78.84 o 
   7   7   6     1367.53     1357.41    124.42 o 
   9   7   6     3733.34     3502.93    252.19 o 
  11   7   6     2870.16     3288.73    165.42 o 
  13   7   6       10.25       16.87    107.48 o 
  15   7   6      177.92      -53.77    115.83 o 
  17   7   6      125.73       65.96    128.44 o 
  19   7   6     1364.14     1487.45    224.24 o 
  21   7   6      357.16      386.85    180.18 o 
  23   7   6        4.40      206.05    184.11 o 
  25   7   6      155.13       86.31    199.01 o 
 -32   8   6       52.96      195.43    291.60 o 
 -30   8   6      306.78      176.70    187.91 o 
 -28   8   6      901.60      884.69    151.64 o 
 -26   8   6       60.37       27.59    134.11 o 
 -24   8   6     1001.61     1345.58    136.16 o 
 -22   8   6      564.72      409.05    116.14 o 
 -20   8   6     1752.52     1726.11    133.61 o 
 -18   8   6     2273.01     2244.70    138.30 o 
 -16   8   6      138.51      127.06     97.69 o 
 -14   8   6     1306.86     1412.95    116.64 o 
 -12   8   6       89.38       66.75    109.96 o 
 -10   8   6     6433.44     6584.74    221.86 o 
  -8   8   6      293.54      167.52    116.11 o 
  -6   8   6      561.77      475.37    107.75 o 
  -4   8   6       18.46       31.37     99.16 o 
  -2   8   6     6173.64     5323.37    199.14 o 
   0   8   6     9294.75     8330.89    420.78 o 
   2   8   6      161.89      168.53     90.90 o 
   4   8   6        0.04      -70.80     91.98 o 
   6   8   6      203.64      205.69     94.90 o 
   8   8   6     6147.17     6451.42    194.22 o 
  10   8   6        3.31      -70.19     97.69 o 
  12   8   6       13.06      100.29    121.70 o 
  14   8   6      162.83      223.65    126.38 o 
  16   8   6     1422.33     1620.57    345.42 o 
  18   8   6      592.75      644.86    145.40 o 
  20   8   6        1.66      211.30    200.22 o 
  22   8   6      239.06      445.07    323.50 o 
 -29   9   6        0.63      216.83    203.35 o 
 -27   9   6       98.88      135.71    147.30 o 
 -25   9   6      425.14      417.36    147.85 o 
 -23   9   6      143.66      177.05    179.16 o 
 -21   9   6        9.87       29.05    118.21 o 
 -19   9   6        2.22      -61.63    112.97 o 
 -17   9   6      634.79      699.80    120.80 o 
 -15   9   6      638.94      474.94    114.41 o 
 -13   9   6        6.65      153.12    105.60 o 
 -11   9   6      176.83      249.84    120.85 o 
  -9   9   6      416.71      320.82    122.78 o 
  -7   9   6      839.42      845.44    130.22 o 
  -5   9   6        3.72      -70.48    113.45 o 
  -3   9   6      534.04      370.19    118.93 o 
  -1   9   6      125.72     -155.89    112.17 o 
   1   9   6      103.15       75.38    129.98 o 
   3   9   6       86.70      -50.44    100.59 o 
   5   9   6      744.61      632.25    132.91 o 
   7   9   6       85.37       11.15    166.07 o 
   9   9   6       84.53      214.39    131.04 o 
  11   9   6       70.57       54.71    114.27 o 
  13   9   6      186.52      215.02    118.61 o 
  15   9   6      336.01      596.79    128.57 o 
  17   9   6       80.88      123.55    122.87 o 
  19   9   6       52.55     -168.03    187.63 o 
 -24  10   6       52.98       18.85    160.48 o 
 -22  10   6      287.86      242.82    148.68 o 
 -20  10   6        0.04       67.19    141.42 o 
 -18  10   6       39.91       12.04    142.70 o 
 -16  10   6        1.47      229.59    124.13 o 
 -14  10   6        2.54     -240.99    129.30 o 
 -12  10   6       34.72      -13.71    130.43 o 
 -10  10   6      140.68       17.00    130.67 o 
  -8  10   6      143.59       84.09    127.69 o 
  -6  10   6       21.07      -82.76    151.22 o 
  -4  10   6      121.19      111.26    130.67 o 
  -2  10   6       13.06      -22.68    120.96 o 
   0  10   6        2.12       17.43    110.90 o 
   2  10   6      130.89      395.34    138.78 o 
   4  10   6        8.24     -104.35    137.45 o 
   6  10   6      187.10      236.88    140.74 o 
   8  10   6       14.71      205.56    145.89 o 
  10  10   6      179.83      187.57    146.75 o 
  12  10   6      122.30       80.98    175.70 o 
  14  10   6        1.08       63.30    153.46 o 
  16  10   6       34.43      174.89    202.77 o 
 -19  11   6       67.14       31.74    214.10 o 
 -17  11   6       57.88       51.07    148.40 o 
 -15  11   6       32.72      -33.51    143.95 o 
 -13  11   6        6.40      167.22    144.50 o 
 -11  11   6      490.01      610.27    155.93 o 
  -9  11   6       64.96       14.94    141.71 o 
  -7  11   6       25.21     -196.79    143.02 o 
  -5  11   6      375.90      269.21    144.91 o 
  -3  11   6      399.69      214.70    143.71 o 
  -1  11   6        5.82      -30.94    124.74 o 
   1  11   6      543.06      678.12    155.96 o 
   3  11   6      196.37       13.16    148.32 o 
   5  11   6      118.80      218.06    150.33 o 
   7  11   6       55.28     -138.77    147.54 o 
   9  11   6      101.77     -187.05    150.03 o 
  11  11   6       90.07       48.06    195.83 o 
  -8  12   6      166.96      128.33    156.17 o 
  -6  12   6      167.49      341.00    158.98 o 
  -4  12   6       24.07       -9.33    153.07 o 
  -2  12   6      435.35      527.87    196.26 o 
   0  12   6     1060.46     1194.33    209.97 o 
 -41   1   7      211.50      266.65    171.16 o 
 -39   1   7       39.51      -73.27    152.66 o 
 -37   1   7       76.16      321.26    154.78 o 
 -35   1   7      635.47      684.04    149.65 o 
 -33   1   7      137.29       10.82    130.53 o 
 -31   1   7     2024.34     1996.20    141.99 o 
 -29   1   7       31.37       23.98     71.41 o 
 -27   1   7     3672.67     3371.08    116.60 o 
 -25   1   7       15.59      -73.94     59.43 o 
 -23   1   7    10048.29     9681.70    185.99 o 
 -21   1   7     7652.08     8129.29    167.64 o 
 -19   1   7     2292.16     3069.67    178.31 o 
 -17   1   7     6495.97     7028.99    239.75 o 
 -15   1   7     2691.33     4004.47    209.28 o 
 -13   1   7     2590.64     1906.95    570.50 o 
 -11   1   7     1435.82     1450.82    150.41 o 
  -9   1   7      953.05       -0.77      9.16 o 
  -7   1   7    20876.27    22644.47    733.45 o 
  -5   1   7     6437.35     6841.02    228.10 o 
  -3   1   7    64634.02    75671.09   2422.96 o 
   1   1   7     7765.16      -13.55     16.22 o 
   5   1   7    12061.33    12865.41    540.16 o 
   7   1   7      227.42      413.55     79.11 o 
   9   1   7     4604.34     5245.54    139.30 o 
  11   1   7      375.85      810.47     81.26 o 
  13   1   7     1218.93     1101.56    108.79 o 
  15   1   7     5342.23     5216.15    182.03 o 
  17   1   7      989.11      834.66    108.03 o 
  19   1   7      391.96      342.92    116.90 o 
  21   1   7     1501.06     1198.87    133.55 o 
  23   1   7      784.10      618.04    123.30 o 
  25   1   7       20.34     -113.03    117.51 o 
  27   1   7       24.33      123.19    138.29 o 
  29   1   7      150.44       76.19    147.92 o 
  31   1   7      299.86      433.34    163.67 o 
 -40   2   7       98.22     -122.39    159.33 o 
 -38   2   7      258.33      197.64    160.49 o 
 -36   2   7      287.69       -8.64    212.83 o 
 -34   2   7     3003.85     2839.06    189.00 o 
 -32   2   7     2273.86     2766.96    177.45 o 
 -30   2   7      853.26      942.12     91.58 o 
 -28   2   7      907.23      929.33     85.69 o 
 -26   2   7     5702.90     4649.33    163.88 o 
 -24   2   7    16360.58    15600.26    265.99 o 
 -22   2   7      363.99      305.68     58.61 o 
 -20   2   7     7599.53     8048.39    166.01 o 
 -18   2   7      479.95      541.10     54.13 o 
 -16   2   7    18897.03    19956.72    330.58 o 
 -14   2   7    72188.04    72154.21   1447.51 o 
 -12   2   7    15107.20    16959.91    377.63 o 
 -10   2   7     1445.85     1806.02     81.89 o 
  -6   2   7    72785.48        3.42     12.55 o 
   0   2   7       12.16      -21.84     68.40 o 
   2   2   7    21028.10    21362.98    822.78 o 
   4   2   7     6820.53     6056.79    376.83 o 
   6   2   7     6289.40     6607.28    184.24 o 
   8   2   7     2386.21     3115.20     93.96 o 
  10   2   7      285.37      241.36     61.81 o 
  12   2   7    10081.85    10285.15    197.65 o 
  14   2   7        2.05       13.90     59.89 o 
  16   2   7     7156.80     6912.21    161.48 o 
  18   2   7        8.36       -1.95     97.56 o 
  20   2   7      548.02      603.90    111.13 o 
  22   2   7     2044.29     1701.91    139.07 o 
  24   2   7      358.69      498.89    165.65 o 
  26   2   7      269.23      -33.30    142.55 o 
  28   2   7       57.46      107.09    142.31 o 
  30   2   7       80.49     -168.76    146.57 o 
 -39   3   7     1327.51     1480.55    185.30 o 
 -37   3   7      467.47      405.37    159.63 o 
 -35   3   7      633.65      483.29    147.63 o 
 -33   3   7      146.33       62.34    132.48 o 
 -31   3   7     5741.46     6157.58    266.69 o 
 -29   3   7     3861.61     3801.08    135.47 o 
 -27   3   7      386.38      287.50     74.17 o 
 -25   3   7     1658.15     1577.96    107.13 o 
 -23   3   7    18560.98    17539.24    291.44 o 
 -21   3   7    12987.97    13114.51    229.00 o 
 -19   3   7     1355.41     1482.71     70.76 o 
 -17   3   7    10281.32     8811.85    160.86 o 
 -15   3   7       70.48       83.75     44.85 o 
 -13   3   7    87302.88    87293.99   1311.07 o 
 -11   3   7     6052.50     6158.66    197.42 o 
  -9   3   7       78.57      -26.70     49.01 o 
  -7   3   7    18161.14    18247.43    473.72 o 
  -5   3   7    26094.20    27516.79    687.92 o 
  -3   3   7    64800.77    77174.67   2743.07 o 
  -1   3   7      621.01      504.77    110.61 o 
   1   3   7     9004.30     9671.38    425.09 o 
   3   3   7      172.80      209.74     41.50 o 
   5   3   7    83689.98    85899.42   1166.08 o 
   7   3   7      123.49      211.93     45.30 o 
   9   3   7       60.20       68.26     47.82 o 
  11   3   7     2351.81     2371.39     88.93 o 
  13   3   7    14326.36    14155.87    312.06 o 
  15   3   7     2603.87     2668.27    104.80 o 
  17   3   7      708.89      787.42     85.06 o 
  19   3   7     1655.97     1595.71    125.72 o 
  21   3   7       44.70      133.31    130.45 o 
  23   3   7     1567.65     1542.87    144.65 o 
  25   3   7      484.59      445.69    129.87 o 
  27   3   7       54.23      326.75    141.87 o 
  29   3   7       22.29      -32.04    146.06 o 
  31   3   7      100.50      238.59    159.13 o 
 -40   4   7      175.58       37.49    166.22 o 
 -38   4   7      761.31      795.13    170.81 o 
 -36   4   7      705.13      527.22    157.20 o 
 -34   4   7      828.34      774.42    154.66 o 
 -32   4   7     2318.86     2554.44    147.63 o 
 -30   4   7     1163.74     1509.39    107.28 o 
 -28   4   7     3707.46     3909.61    197.13 o 
 -26   4   7     2045.84     1797.82     99.47 o 
 -24   4   7    21334.09    19815.11    327.06 o 
 -22   4   7      386.87      518.71     72.67 o 
 -20   4   7     9479.01     9993.48    189.83 o 
 -18   4   7      359.07      375.85     57.46 o 
 -16   4   7    20642.68    20107.13    308.98 o 
 -14   4   7    45021.60    43180.18    675.96 o 
 -12   4   7     4537.10     5228.30    235.92 o 
 -10   4   7    12088.48    12832.95    227.22 o 
  -8   4   7     1494.76     1747.66     67.27 o 
  -6   4   7    86256.80    91973.77   1516.63 o 
  -4   4   7     1341.84      801.46     76.33 o 
  -2   4   7     8308.55    10779.36    212.89 o 
   0   4   7      175.71      157.56     75.52 o 
   2   4   7    14454.65    15762.07    296.11 o 
   4   4   7    10027.12    10319.90    172.07 o 
   6   4   7     7590.72     8371.68    150.61 o 
   8   4   7      825.45      851.12     64.35 o 
  10   4   7      127.38       59.50     56.13 o 
  12   4   7    11717.98    12304.27    236.51 o 
  14   4   7      386.27      257.32    109.07 o 
  16   4   7     4882.20     4993.73    148.12 o 
  18   4   7      101.86      126.92     78.49 o 
  20   4   7     1099.31     1386.04    131.64 o 
  22   4   7     1739.56     1639.11    148.73 o 
  24   4   7      849.51     1135.09    142.52 o 
  26   4   7      106.14       10.68    133.42 o 
  28   4   7       57.91      -56.15    144.04 o 
  30   4   7      446.23      472.13    164.40 o 
 -37   5   7       95.42     -129.37    180.09 o 
 -35   5   7        7.88      -71.07    171.84 o 
 -33   5   7        3.66      -93.25    159.04 o 
 -31   5   7     2332.87     2503.91    141.02 o 
 -29   5   7      209.41      198.98     96.82 o 
 -27   5   7        1.02     -131.50     86.45 o 
 -25   5   7     2172.46     1965.05    113.71 o 
 -23   5   7     3643.29     3745.94    136.20 o 
 -21   5   7     6026.00     5861.50    158.65 o 
 -19   5   7     1336.58     1188.70     86.96 o 
 -17   5   7     4119.69     3847.73    123.62 o 
 -15   5   7     2125.24     2309.14     94.67 o 
 -13   5   7    37147.21    36828.01    532.06 o 
 -11   5   7       13.97      123.36     48.52 o 
  -9   5   7      690.94      846.23     89.85 o 
  -7   5   7     1779.74     1459.42     72.27 o 
  -5   5   7    22921.93    26376.28    544.72 o 
  -3   5   7     7646.04     7066.65    190.93 o 
  -1   5   7     3884.59     4418.81    128.67 o 
   1   5   7     4802.77     4466.38    127.89 o 
   3   5   7     2773.68     3397.29    100.45 o 
   5   5   7    14332.87    14863.96    234.21 o 
   7   5   7       88.98      240.89     66.60 o 
   9   5   7     3930.26     4128.04    124.77 o 
  11   5   7    10990.00    11244.84    224.66 o 
  13   5   7     9617.66     9216.52    201.90 o 
  15   5   7       24.47       44.29     76.43 o 
  17   5   7      494.84      326.75     88.77 o 
  19   5   7      194.91      336.40     91.32 o 
  21   5   7     1410.23     1595.06    149.09 o 
  23   5   7      536.89      677.14    137.08 o 
  25   5   7       55.18      -33.30    151.09 o 
  27   5   7       38.85        1.55    176.24 o 
 -36   6   7      181.73      112.42    186.85 o 
 -34   6   7       45.24     -206.37    172.34 o 
 -32   6   7      112.06     -269.41    159.67 o 
 -30   6   7      253.68      288.90    153.20 o 
 -28   6   7      723.62      864.37    111.80 o 
 -26   6   7      572.09      480.07    101.16 o 
 -24   6   7      816.26      626.69     98.26 o 
 -22   6   7        1.56       40.63     81.63 o 
 -20   6   7     1198.62     1273.99     97.84 o 
 -18   6   7     2409.79     2567.51    153.37 o 
 -16   6   7     4372.10     4007.51    131.32 o 
 -14   6   7      497.52      409.18     73.14 o 
 -12   6   7       37.21      132.25     59.91 o 
 -10   6   7      183.77      234.01     80.01 o 
  -8   6   7     2906.34     3310.56    102.16 o 
  -6   6   7       35.34       31.96     57.91 o 
  -4   6   7        6.97      -40.88     66.35 o 
  -2   6   7     1699.82     2126.51     98.68 o 
   0   6   7     1805.47     2180.86    101.70 o 
   2   6   7      940.55     1074.68     84.38 o 
   4   6   7       50.50       31.88     61.05 o 
   6   6   7     1586.43     1920.56    120.80 o 
   8   6   7      770.67      663.19     85.89 o 
  10   6   7      803.05     1048.82    126.11 o 
  12   6   7       16.26     -162.18     81.09 o 
  14   6   7     1437.54     1496.04    115.27 o 
  16   6   7       85.49       20.86     96.49 o 
  18   6   7       29.01      275.43    103.11 o 
  20   6   7       14.54      139.69    132.54 o 
  22   6   7      458.56      451.42    153.99 o 
  24   6   7        0.37       74.43    229.62 o 
  26   6   7        1.44      -69.08    165.90 o 
 -35   7   7       44.71      123.09    187.14 o 
 -33   7   7       13.07       24.80    179.13 o 
 -31   7   7        0.89      -54.52    170.02 o 
 -29   7   7       51.46      173.97    123.10 o 
 -27   7   7      125.96      120.11    108.13 o 
 -25   7   7      283.22      221.10    104.11 o 
 -23   7   7       89.80       22.14     93.84 o 
 -21   7   7      153.73      234.66     91.80 o 
 -19   7   7       15.92       -8.27     85.32 o 
 -17   7   7      797.38      812.03     92.88 o 
 -15   7   7      671.39      621.57     86.32 o 
 -13   7   7     1875.95     1965.13    104.99 o 
 -11   7   7      643.50      622.00     74.98 o 
  -9   7   7      234.55      190.23     66.42 o 
  -7   7   7     4687.13     4550.94    140.57 o 
  -5   7   7      554.75      610.27     76.32 o 
  -3   7   7     3248.78     3762.14    244.97 o 
  -1   7   7     5032.74     4592.00    152.80 o 
   1   7   7      107.12       83.26     83.83 o 
   3   7   7      868.57      852.75     91.69 o 
   5   7   7     3622.53     3900.66    118.01 o 
   7   7   7      589.97      408.00     79.05 o 
   9   7   7     1147.94     1295.50    103.24 o 
  11   7   7     4613.66     4858.72    152.24 o 
  13   7   7     2002.06     2261.85    132.37 o 
  15   7   7       39.29      110.43    106.75 o 
  17   7   7      472.82      733.64    197.45 o 
  19   7   7        2.87      159.52    198.22 o 
  21   7   7       60.31      323.23    182.72 o 
  23   7   7       79.30      -26.50    187.56 o 
  25   7   7       10.90       -9.34    190.43 o 
 -32   8   7      297.09      459.72    221.16 o 
 -30   8   7        4.25      163.65    201.64 o 
 -28   8   7       89.56        7.61    138.50 o 
 -26   8   7        6.62       55.11    118.52 o 
 -24   8   7     1540.53     1548.46    150.57 o 
 -22   8   7        5.52      -65.62    104.32 o 
 -20   8   7      260.33      295.31    103.71 o 
 -18   8   7      416.53      344.62    103.63 o 
 -16   8   7      713.29      734.60    107.34 o 
 -14   8   7     3774.74     3876.77    157.61 o 
 -12   8   7      784.55     1134.30    108.59 o 
 -10   8   7      669.72     1006.23    129.82 o 
  -8   8   7     1765.42     1493.72    129.31 o 
  -6   8   7     5624.18     6107.42    405.21 o 
  -4   8   7        1.34      -74.85    100.93 o 
  -2   8   7     2143.71     2279.49    178.81 o 
   0   8   7      409.39      295.01    107.64 o 
   2   8   7      589.61      901.49    118.34 o 
   4   8   7      642.23      893.65    105.86 o 
   6   8   7     1705.50     1602.88    136.99 o 
   8   8   7       37.81      105.41    125.36 o 
  10   8   7       81.69       62.46     99.42 o 
  12   8   7      435.90      667.83    111.29 o 
  14   8   7       15.71       45.31    106.28 o 
  16   8   7     1227.64     1308.72    292.46 o 
  18   8   7      106.88     -140.22    178.46 o 
  20   8   7        0.19      -13.75    186.35 o 
  22   8   7      186.43      245.51    242.14 o 
 -29   9   7      196.44      659.15    214.33 o 
 -27   9   7      123.85        4.51    287.34 o 
 -25   9   7      296.67      194.75    196.37 o 
 -23   9   7     1103.25     1166.80    137.82 o 
 -21   9   7      906.13     1048.95    132.28 o 
 -19   9   7      110.88       -6.52    107.68 o 
 -17   9   7     1096.49     1174.17    145.08 o 
 -15   9   7       17.83      113.41    106.29 o 
 -13   9   7     4704.60     4782.70    205.73 o 
 -11   9   7        0.05      -11.62    114.57 o 
  -9   9   7        7.48      279.92    118.42 o 
  -7   9   7      700.21      955.93    222.88 o 
  -5   9   7     1266.14     1585.63    149.63 o 
  -3   9   7     1722.32     1817.45    148.72 o 
  -1   9   7       41.65     -141.91    117.34 o 
   1   9   7      493.78      499.72    109.51 o 
   3   9   7        9.94       89.79    107.99 o 
   5   9   7     2900.62     3225.95    181.52 o 
   7   9   7       17.69      -17.54    124.58 o 
   9   9   7        8.89       96.96    134.00 o 
  11   9   7      207.50      287.31    200.61 o 
  13   9   7      546.94      591.06    148.89 o 
  15   9   7      232.23      433.27    198.67 o 
  17   9   7       71.86      -46.47    188.26 o 
  19   9   7       40.17       31.19    199.65 o 
 -24  10   7      978.31      504.60    206.59 o 
 -22  10   7       10.39     -219.51    140.02 o 
 -20  10   7      535.91      602.69    150.60 o 
 -18  10   7       22.39       84.77    120.96 o 
 -16  10   7     1373.14     1340.65    199.36 o 
 -14  10   7     1872.30     1818.59    165.05 o 
 -12  10   7      374.13      339.50    138.38 o 
 -10  10   7       29.84      189.25    131.64 o 
  -8  10   7       53.50      -43.32    139.44 o 
  -6  10   7     1131.46     1239.80    154.05 o 
  -4  10   7       76.21      100.47    128.53 o 
  -2  10   7      149.37      315.64    135.98 o 
   0  10   7        8.77       62.12    115.79 o 
   2  10   7      598.36      612.18    142.99 o 
   4  10   7      315.78      453.41    145.95 o 
   6  10   7       72.30      227.68    141.34 o 
   8  10   7      185.24      174.21    144.44 o 
  10  10   7        2.18     -171.24    140.32 o 
  12  10   7      371.37      145.10    328.72 o 
  14  10   7       59.86     -121.48    193.63 o 
 -19  11   7      209.09      133.96    199.80 o 
 -17  11   7      206.95       39.59    148.45 o 
 -15  11   7      116.25      191.01    147.43 o 
 -13  11   7      658.87      486.39    203.77 o 
 -11  11   7      134.02      312.59    147.15 o 
  -9  11   7        7.79       67.96    145.13 o 
  -7  11   7       78.33       -6.62    141.89 o 
  -5  11   7     1462.46     1369.68    164.18 o 
  -3  11   7      207.26      212.13    128.58 o 
  -1  11   7       32.65       -2.21    126.03 o 
   1  11   7      564.29      371.06    154.39 o 
   3  11   7      226.67      331.06    152.70 o 
   5  11   7      359.62      322.74    148.89 o 
   7  11   7       32.95     -106.30    231.75 o 
   9  11   7      102.46      189.25    205.18 o 
  -8  12   7      111.06       54.67    161.01 o 
  -6  12   7      193.09      386.72    165.44 o 
  -4  12   7        9.86       -9.24    162.67 o 
  -2  12   7       35.02      204.06    293.39 o 
 -42   0   8      235.43      408.94    251.71 o 
 -40   0   8     1266.33     1108.70    252.08 o 
 -38   0   8     1172.28     1078.16    243.39 o 
 -36   0   8       14.58     -326.14    190.06 o 
 -34   0   8     2406.27     2650.38    360.15 o 
 -32   0   8     1179.43     1208.57    159.31 o 
 -30   0   8     9841.07     9065.18    560.61 o 
 -28   0   8    16505.13    15180.13    499.95 o 
 -26   0   8      432.78      652.68    261.60 o 
 -24   0   8     8543.54     9106.89    423.17 o 
 -22   0   8     7218.17     7708.97    294.13 o 
 -20   0   8    54105.70    53871.73   1341.16 o 
 -18   0   8     5458.41     6339.02    407.01 o 
 -16   0   8    57406.11    59541.68   2181.02 o 
 -14   0   8      838.02     1708.35    187.49 o 
 -12   0   8    11935.25    13348.72    387.38 o 
  -4   0   8     3610.94     4593.61    163.33 o 
   2   0   8     6137.55     5449.46    282.96 o 
   4   0   8     1557.14     1646.00    169.46 o 
   6   0   8    32004.07    33149.15   1254.73 o 
   8   0   8    12365.72    12102.14    545.46 o 
  10   0   8    23834.32    23844.91    630.31 o 
  12   0   8     4735.09     4873.45    260.36 o 
  14   0   8      197.19      344.69    109.87 o 
  16   0   8     4595.48     4729.16    232.67 o 
  18   0   8     2413.84     1941.70    362.77 o 
  20   0   8      535.20      267.17    147.03 o 
  22   0   8     1594.63     1464.23    191.81 o 
  24   0   8       57.20       -0.24    167.76 o 
  26   0   8      131.56       21.38    275.48 o 
  28   0   8      702.78     1071.07    228.67 o 
  30   0   8        3.79       77.28    223.29 o 
 -41   1   8        9.64     -287.74    249.68 o 
 -39   1   8        0.78     -159.05    150.61 o 
 -37   1   8     1966.39     1845.29    279.47 o 
 -35   1   8     1617.35     1507.98    164.02 o 
 -33   1   8        1.08      -21.79    105.42 o 
 -31   1   8      452.34      618.80    109.81 o 
 -29   1   8     1228.74     1133.50    112.24 o 
 -27   1   8    19678.46    20047.26    375.82 o 
 -25   1   8     2853.73     2714.32    124.34 o 
 -23   1   8     3573.99     4457.61    146.71 o 
 -21   1   8      119.72      194.09     75.87 o 
 -19   1   8    23047.00    23303.24    530.40 o 
 -17   1   8    25991.76    26625.03    753.09 o 
 -15   1   8     6814.19     7098.64    434.27 o 
 -13   1   8     7462.33     8117.24    271.97 o 
 -11   1   8      215.16      142.67    147.03 o 
  -9   1   8    96099.71       55.20     15.08 o 
  -7   1   8      453.58      554.64     40.48 o 
  -5   1   8    12992.39    12426.46    427.66 o 
  -3   1   8    15054.62    18614.77    625.50 o 
   1   1   8    45737.86       10.03     20.93 o 
   5   1   8     3052.62     4134.33    250.59 o 
   7   1   8     2937.57     3090.15    239.35 o 
   9   1   8    42549.75    45642.91    906.99 o 
  11   1   8      141.99      108.79     63.96 o 
  13   1   8     1350.68     1278.25     92.30 o 
  15   1   8      116.15      180.14     78.95 o 
  17   1   8    10609.06    10808.48    423.68 o 
  19   1   8     2308.96     1997.41    132.17 o 
  21   1   8      105.90      244.32    106.55 o 
  23   1   8      334.23      263.65    138.94 o 
  25   1   8      108.99      244.09    128.61 o 
  27   1   8     1172.15      985.26    157.86 o 
  29   1   8        3.15      131.21    152.26 o 
  31   1   8        0.77       88.01    180.08 o 
 -42   2   8      410.96      166.12    175.05 o 
 -40   2   8      424.18      210.64    163.81 o 
 -38   2   8     1418.49     1492.11    179.14 o 
 -36   2   8        3.83       17.74    141.27 o 
 -34   2   8     1505.59     1577.00    142.95 o 
 -32   2   8      533.29      548.62    115.09 o 
 -30   2   8     1110.74     1026.31    113.75 o 
 -28   2   8     3182.18     3045.75    142.87 o 
 -26   2   8     3841.03     4377.61    124.21 o 
 -24   2   8     3004.86     3161.33    101.95 o 
 -22   2   8       57.14      103.76     48.52 o 
 -20   2   8     6468.95     6353.46    136.87 o 
 -18   2   8      408.96      444.05     72.46 o 
 -16   2   8    11855.57    12885.39    266.56 o 
 -14   2   8     1149.97     1433.46     88.97 o 
 -12   2   8    11559.37    13583.85    391.82 o 
 -10   2   8    58731.88    65140.19   1650.93 o 
  -8   2   8    53796.27    60324.52   1442.00 o 
  -6   2   8     8307.46     8222.05    229.90 o 
  -4   2   8     3102.90     4653.75    253.69 o 
  -2   2   8    60041.19    72539.51   2584.43 o 
   0   2   8    11718.92    12499.52    523.57 o 
   2   2   8    23358.82    25301.92    972.20 o 
   4   2   8    15467.99    18252.93    517.40 o 
   6   2   8    26414.68    28164.09    597.02 o 
   8   2   8      885.89      731.78    135.55 o 
  10   2   8     1452.65     1661.49     91.20 o 
  12   2   8     2008.29     2085.61    125.09 o 
  14   2   8     2685.37     2538.34    121.58 o 
  16   2   8      149.59      144.37     88.04 o 
  18   2   8      252.12      351.52    106.09 o 
  20   2   8      177.07      258.56    128.97 o 
  22   2   8      110.98       56.13    111.50 o 
  24   2   8      151.25      148.66    125.51 o 
  26   2   8        3.63     -210.57    191.78 o 
  28   2   8        4.46       44.03    149.11 o 
  30   2   8      186.56       86.50    155.29 o 
 -41   3   8       45.75       93.20    170.40 o 
 -39   3   8      110.58       50.48    171.95 o 
 -37   3   8       15.75       -7.42    149.72 o 
 -35   3   8       44.39       51.50    140.00 o 
 -33   3   8      605.55      691.64    141.37 o 
 -31   3   8       28.31      128.41    105.77 o 
 -29   3   8      551.04      533.69    106.44 o 
 -27   3   8        9.91       85.77     67.53 o 
 -25   3   8      527.58      380.01     71.58 o 
 -23   3   8       17.94       48.58     59.19 o 
 -21   3   8       81.82       56.97     64.34 o 
 -19   3   8      862.93     1229.79     63.67 o 
 -17   3   8     3944.23     4345.98    153.80 o 
 -15   3   8      193.63      297.14     53.64 o 
 -13   3   8     1013.69     1577.45    166.50 o 
 -11   3   8     2057.42     2152.43    101.98 o 
  -9   3   8     3159.33     4047.07    154.39 o 
  -5   3   8      592.05      726.02    116.88 o 
  -3   3   8      574.71      360.52    107.21 o 
  -1   3   8       24.74       20.79     92.48 o 
   1   3   8        2.42      -33.40     93.05 o 
   3   3   8      165.98      173.30     56.98 o 
   5   3   8     1327.05     1291.49     95.25 o 
   7   3   8     1221.30     1328.01    109.46 o 
   9   3   8      681.40      563.02     41.29 o 
  11   3   8      128.20       64.57     48.62 o 
  13   3   8      379.20      202.00     80.13 o 
  15   3   8        7.86       97.35     84.08 o 
  17   3   8      478.62      492.93     99.24 o 
  19   3   8       26.00       19.60     98.89 o 
  21   3   8        1.31      -66.20    106.10 o 
  23   3   8       81.08       39.38    118.70 o 
  25   3   8      365.29      266.98    137.16 o 
  27   3   8       11.36     -162.00    136.95 o 
  29   3   8       84.00      118.02    155.56 o 
 -40   4   8        4.15      -55.39    163.47 o 
 -38   4   8      272.64      456.39    166.64 o 
 -36   4   8        6.52       68.30    148.19 o 
 -34   4   8        3.33      306.85    208.05 o 
 -32   4   8       57.79       58.19    110.01 o 
 -30   4   8     1362.01     1371.16    195.10 o 
 -28   4   8     4772.31     4585.37    141.49 o 
 -26   4   8       43.61      -78.58     67.06 o 
 -24   4   8      232.87      210.41     66.82 o 
 -22   4   8      206.85      244.25     62.75 o 
 -20   4   8     5527.50     5957.59    137.27 o 
 -18   4   8     1024.62     1166.89     66.26 o 
 -16   4   8     2302.54     2083.48     80.26 o 
 -14   4   8      504.13      680.91     74.38 o 
 -12   4   8       17.05       46.37     40.94 o 
 -10   4   8     2739.80     3042.86     87.50 o 
  -8   4   8    13546.79    13608.15    254.49 o 
  -6   4   8     2053.49     2322.72    195.54 o 
  -4   4   8     2155.20     2273.66     86.20 o 
  -2   4   8     5152.78     5172.47    139.44 o 
   0   4   8     5549.12     7263.05    160.17 o 
   2   4   8     1324.51     1249.51    124.38 o 
   4   4   8      461.41      506.61     54.01 o 
   6   4   8      174.32      197.48     62.84 o 
   8   4   8     4982.45     4821.46    121.70 o 
  10   4   8     2225.42     2075.48    103.51 o 
  12   4   8     3885.85     3966.71    121.82 o 
  14   4   8      263.85      339.40     91.50 o 
  16   4   8        3.92      -28.40     91.56 o 
  18   4   8      119.55       63.08    102.74 o 
  20   4   8      505.98      259.56    116.14 o 
  22   4   8     1169.35     1208.61    146.85 o 
  24   4   8      205.98       32.08    128.43 o 
  26   4   8       13.01      118.27    141.42 o 
  28   4   8       13.57      -24.67    150.59 o 
 -39   5   8      113.75       -7.60    189.53 o 
 -37   5   8      303.15      559.30    186.60 o 
 -35   5   8      410.38      315.20    176.80 o 
 -33   5   8      104.89     -187.13    367.90 o 
 -31   5   8      212.93      230.02    129.41 o 
 -29   5   8      420.20      318.31     95.21 o 
 -27   5   8     4532.35     4578.60    156.33 o 
 -25   5   8     1342.98     1234.25    124.72 o 
 -23   5   8      127.82      224.50     77.17 o 
 -21   5   8      384.50      434.94     75.88 o 
 -19   5   8     5178.39     5647.40    171.93 o 
 -17   5   8     6909.32     7006.59    162.75 o 
 -15   5   8     5911.35     6200.69    137.03 o 
 -13   5   8     3568.49     3931.59    116.09 o 
 -11   5   8      160.67      260.10     54.13 o 
  -9   5   8    31058.92    31245.43    499.34 o 
  -7   5   8     5495.81     5934.77    147.88 o 
  -5   5   8      525.54      195.04    119.50 o 
  -3   5   8     8324.01     8732.62    218.13 o 
  -1   5   8    14706.64    14758.10    329.05 o 
   1   5   8     6434.36     7121.18    192.56 o 
   3   5   8    10193.24    10176.65    249.73 o 
   5   5   8       20.97       38.43     67.89 o 
   7   5   8     2511.47     2448.17    109.85 o 
   9   5   8     9984.85     9786.69    177.70 o 
  11   5   8      126.10      169.11     71.14 o 
  13   5   8      245.92      134.32    117.52 o 
  15   5   8        8.01       43.71     94.39 o 
  17   5   8     2419.56     2641.61    150.85 o 
  19   5   8      163.68      -26.67    110.68 o 
  21   5   8       73.79      171.29    121.03 o 
  23   5   8       10.68      -29.89    130.29 o 
  25   5   8      170.79       55.90    137.44 o 
  27   5   8       85.62       -5.14    170.71 o 
 -36   6   8      121.56      -51.42    179.57 o 
 -34   6   8      879.85     1423.66    256.78 o 
 -32   6   8      441.61      491.05    198.49 o 
 -30   6   8     1294.55     1159.42    151.71 o 
 -28   6   8     1495.82     1419.17    143.87 o 
 -26   6   8     1567.62     1529.90    114.63 o 
 -24   6   8      362.91      626.12     93.97 o 
 -22   6   8      324.69      265.13     83.70 o 
 -20   6   8     6335.72     6071.28    166.39 o 
 -18   6   8     1183.06     1491.22    108.80 o 
 -16   6   8     5317.65     6068.81    154.94 o 
 -14   6   8      601.09      450.51     67.15 o 
 -12   6   8    12590.40    12663.63    247.92 o 
 -10   6   8    13422.40    14691.73    273.20 o 
  -8   6   8    15804.21    14874.79    305.85 o 
  -6   6   8     2797.34     3248.54    280.86 o 
  -4   6   8     4503.91     4831.92    167.06 o 
  -2   6   8    41828.74    44475.64    890.81 o 
   0   6   8     6177.56     5956.42    186.19 o 
   2   6   8    15148.09    14625.05    339.90 o 
   4   6   8     6526.97     7336.10    244.33 o 
   6   6   8    12116.27    12420.19    264.22 o 
   8   6   8       74.35      110.66     66.57 o 
  10   6   8     1322.40     1571.17    103.26 o 
  12   6   8     3616.12     3730.12    126.06 o 
  14   6   8      899.16      804.28    122.30 o 
  16   6   8      252.94      364.31    132.28 o 
  18   6   8      490.67      482.20    139.78 o 
  20   6   8       73.26      103.00    139.20 o 
  22   6   8      392.00      204.45    148.27 o 
  24   6   8       11.21      -47.01    161.75 o 
  26   6   8        1.52       -7.11    169.36 o 
 -35   7   8      310.37      240.74    332.33 o 
 -33   7   8       83.21       87.91    181.64 o 
 -31   7   8       56.50     -118.37    172.02 o 
 -29   7   8      104.43       66.75    130.19 o 
 -27   7   8     2470.20     2376.01    138.51 o 
 -25   7   8      648.58      700.55    106.33 o 
 -23   7   8      155.79      340.73     96.12 o 
 -21   7   8        9.08      -96.57     85.60 o 
 -19   7   8     6941.84     5789.61    199.54 o 
 -17   7   8     6030.85     6061.01    168.70 o 
 -15   7   8      917.02      988.81    147.98 o 
 -13   7   8      554.30      583.07     75.37 o 
 -11   7   8     1026.25      759.12    126.49 o 
  -9   7   8    13396.04    14653.27    275.40 o 
  -7   7   8     2409.46     2168.78    114.51 o 
  -5   7   8      522.29      627.73     96.61 o 
  -3   7   8      243.03      458.35    111.57 o 
  -1   7   8     5846.99     6053.14    295.88 o 
   1   7   8     5135.12     5427.11    165.49 o 
   3   7   8     1077.81     1192.30     98.50 o 
   5   7   8       15.84       48.37     78.56 o 
   7   7   8       94.79       86.17     86.55 o 
   9   7   8     8117.96     8156.44    214.31 o 
  11   7   8        4.70      -26.28     81.71 o 
  13   7   8      562.42      375.95     90.80 o 
  15   7   8      211.97     -178.02    128.67 o 
  17   7   8     2910.36     2797.48    215.54 o 
  19   7   8      345.65      335.77    159.67 o 
  21   7   8      336.15      385.00    268.19 o 
  23   7   8      304.92      479.50    251.86 o 
 -32   8   8      117.33      227.60    205.12 o 
 -30   8   8      152.45      544.76    206.84 o 
 -28   8   8     1005.69     1329.76    178.62 o 
 -26   8   8      372.16      697.94    184.08 o 
 -24   8   8     1551.73     1550.80    132.14 o 
 -22   8   8       23.73      119.46    103.05 o 
 -20   8   8     1983.62     1915.12    129.60 o 
 -18   8   8       20.42      -34.70    126.66 o 
 -16   8   8     2585.18     2774.28    138.27 o 
 -14   8   8       19.30      140.32     93.09 o 
 -12   8   8      485.52      332.94     94.13 o 
 -10   8   8     4280.99     4413.33    181.35 o 
  -8   8   8     3807.23     3926.23    208.47 o 
  -6   8   8      340.45      304.94    108.48 o 
  -4   8   8        3.00     -166.06    109.02 o 
  -2   8   8     5482.94     5872.46    270.59 o 
   0   8   8       54.05      105.51    146.21 o 
   2   8   8     1635.78     1560.66    130.55 o 
   4   8   8      190.51       92.40     94.84 o 
   6   8   8     1137.77     1304.63    133.48 o 
   8   8   8      540.39      498.13    153.30 o 
  10   8   8     1468.34     1252.65    139.03 o 
  12   8   8        8.79      196.02    162.53 o 
  14   8   8       16.39       32.71    199.29 o 
  16   8   8      432.75      253.57    246.32 o 
  18   8   8       37.00      -25.17    188.17 o 
  20   8   8       31.22     -327.89    188.42 o 
 -29   9   8       23.26      160.10    205.27 o 
 -27   9   8      305.42      -78.69    200.69 o 
 -25   9   8        2.65       20.69    150.94 o 
 -23   9   8      164.63      189.71    117.42 o 
 -21   9   8        7.57      -70.37    108.41 o 
 -19   9   8      167.70      272.36    110.53 o 
 -17   9   8      231.95       30.11    107.65 o 
 -15   9   8       25.66       37.36    101.25 o 
 -13   9   8        7.75      -60.94    115.49 o 
 -11   9   8      296.24      370.39    177.92 o 
  -9   9   8      347.75      212.83    117.41 o 
  -7   9   8      554.50      486.03    122.07 o 
  -5   9   8       62.07      -32.82    111.05 o 
  -3   9   8      104.68       81.68    123.02 o 
  -1   9   8      549.41      477.69    123.55 o 
   1   9   8       93.39       30.41    101.34 o 
   3   9   8       18.45      -53.18    101.35 o 
   5   9   8       36.00       32.14    121.57 o 
   7   9   8       26.69       72.71    127.57 o 
   9   9   8      166.55      176.89    131.57 o 
  11   9   8       13.77     -223.05    173.54 o 
  13   9   8       59.03       28.73    187.16 o 
  15   9   8       47.15       93.61    193.23 o 
  17   9   8      276.58      158.86    197.31 o 
 -26  10   8        0.13     -291.12    201.58 o 
 -24  10   8       35.51      225.99    203.18 o 
 -22  10   8       16.48       59.46    347.17 o 
 -20  10   8       63.46       75.62    154.91 o 
 -18  10   8       53.16       39.97    118.86 o 
 -16  10   8      122.02     -152.94    131.61 o 
 -14  10   8      227.91      103.50    132.90 o 
 -12  10   8        8.92      -96.17    126.07 o 
 -10  10   8      392.86      474.77    184.59 o 
  -8  10   8       32.61      119.22    128.22 o 
  -6  10   8       56.79      231.12    129.66 o 
  -4  10   8      562.44      922.25    142.71 o 
  -2  10   8       48.96      250.32    143.66 o 
   0  10   8       37.91       94.58    116.11 o 
   2  10   8      702.65      854.95    159.68 o 
   4  10   8      227.88      289.45    140.95 o 
   6  10   8      254.31      229.76    190.24 o 
   8  10   8      221.53       -0.88    192.34 o 
  10  10   8        2.50     -162.72    190.61 o 
  12  10   8        1.16       59.28    199.58 o 
  14  10   8      159.85       61.00    219.13 o 
 -19  11   8      267.94      123.75    208.49 o 
 -17  11   8       25.50      -48.46    278.86 o 
 -15  11   8       22.65       60.04    200.38 o 
 -13  11   8      231.59      202.35    320.94 o 
 -11  11   8       16.52      -75.63    203.38 o 
  -9  11   8      166.28      161.33    140.04 o 
  -7  11   8      339.52      204.90    143.31 o 
  -5  11   8      127.74      165.66    144.53 o 
  -3  11   8       78.38      110.98    152.68 o 
  -1  11   8      186.81      253.55    157.95 o 
   1  11   8      259.16      399.51    204.98 o 
   3  11   8      104.44       46.19    191.30 o 
   5  11   8       40.61     -115.03    192.96 o 
   7  11   8       78.36      -37.23    203.54 o 
 -41   1   9      107.94       14.44    169.98 o 
 -39   1   9        4.03      197.94    157.56 o 
 -37   1   9      132.46      315.45    149.61 o 
 -35   1   9        7.65     -120.07    108.54 o 
 -33   1   9     1520.86     1663.29    141.08 o 
 -31   1   9     1149.78      955.23    117.45 o 
 -29   1   9      333.82      246.89     95.85 o 
 -27   1   9     2088.71     2151.63    122.91 o 
 -25   1   9      372.03      384.73    107.34 o 
 -23   1   9     3830.64     4029.69    158.20 o 
 -21   1   9       56.03      254.08     80.50 o 
 -19   1   9     3549.81     4549.09    206.52 o 
 -17   1   9       67.28        7.21    105.68 o 
 -15   1   9    28101.39    29167.94    647.25 o 
 -13   1   9     9265.66     8848.71    240.98 o 
 -11   1   9     4902.72     5655.67    362.26 o 
  -9   1   9     5886.72     7080.88    196.72 o 
  -7   1   9     4627.22      688.30     81.02 o 
  -5   1   9      604.16      235.57    186.52 o 
  -3   1   9      977.75      947.52    451.93 o 
  -1   1   9     5306.03     5854.53    201.30 o 
   1   1   9    13101.94    14934.51    429.29 o 
   3   1   9     4532.90     4011.51    858.71 o 
   5   1   9     8547.25    11113.95    496.95 o 
   7   1   9     4974.21     5046.88    194.05 o 
   9   1   9      322.90      319.18     69.00 o 
  11   1   9      660.38      514.12     73.58 o 
  13   1   9     4872.27     4907.30    159.38 o 
  15   1   9      213.37      270.18     85.22 o 
  17   1   9      359.67      462.76     99.54 o 
  19   1   9      181.26      123.93     98.60 o 
  21   1   9      141.16      109.25    108.09 o 
  23   1   9      192.56      122.67    120.73 o 
  25   1   9      120.85       53.47    130.26 o 
  27   1   9       58.36      123.29    148.72 o 
  29   1   9       22.69      -27.52    171.50 o 
 -42   2   9        1.87       -9.33    168.14 o 
 -40   2   9      583.69      560.89    165.45 o 
 -38   2   9      637.28      734.60    165.23 o 
 -36   2   9      293.56      297.32    145.89 o 
 -34   2   9     1411.84     1618.98    173.35 o 
 -32   2   9      377.85      396.59    107.16 o 
 -30   2   9     5342.14     5286.08    184.14 o 
 -28   2   9      277.91      437.84    118.05 o 
 -26   2   9     8923.18     8370.22    207.70 o 
 -24   2   9     4771.28     4793.80    154.33 o 
 -22   2   9    23536.15    22940.87    432.91 o 
 -20   2   9     6316.24     6176.14    163.94 o 
 -18   2   9       81.72       50.41     60.20 o 
 -16   2   9    18432.34    18365.42    366.39 o 
 -14   2   9    12410.38    12640.83    302.58 o 
 -12   2   9    40429.21    35375.25    935.73 o 
 -10   2   9     1838.07     2715.64    175.24 o 
  -8   2   9     5364.70     4765.48    213.29 o 
  -6   2   9       91.93      153.81     39.92 o 
  -4   2   9    25459.06    26219.53    988.33 o 
  -2   2   9       66.79       84.41     92.50 o 
   0   2   9     3194.74     4161.92    258.25 o 
   2   2   9    33129.85    34025.18    899.43 o 
   4   2   9     6777.00     7387.98    266.54 o 
   6   2   9    16992.67    17313.78    394.50 o 
   8   2   9     1801.09     1729.42    108.95 o 
  10   2   9     1959.28     2291.96    175.70 o 
  12   2   9     1149.26     1212.32     95.74 o 
  14   2   9     9856.12     8698.74    222.90 o 
  16   2   9      988.17      852.29    103.39 o 
  18   2   9       57.23      120.89    121.22 o 
  20   2   9       61.37      -55.85    101.98 o 
  22   2   9      463.89      407.85    123.27 o 
  24   2   9      445.50      434.12    133.56 o 
  26   2   9       59.35        4.39    133.93 o 
  28   2   9        6.29      162.13    159.82 o 
 -41   3   9      969.77      983.51    180.06 o 
 -39   3   9      147.36      152.06    158.24 o 
 -37   3   9        6.34       50.23    147.82 o 
 -35   3   9      160.99      242.67    122.08 o 
 -33   3   9     5610.78     4947.07    193.91 o 
 -31   3   9      512.65      636.91    133.12 o 
 -29   3   9      956.39     1255.71    114.97 o 
 -27   3   9      625.70      391.15     91.44 o 
 -25   3   9     1789.97     1538.65    107.84 o 
 -23   3   9    26020.09    24162.02    423.29 o 
 -21   3   9     2161.88     2188.09    160.77 o 
 -19   3   9     6055.02     6059.46    177.57 o 
 -17   3   9      130.10      116.14     57.42 o 
 -15   3   9    39503.77    37229.24    664.73 o 
 -13   3   9    17082.84    16400.55    377.24 o 
 -11   3   9    36256.76    38274.92    791.35 o 
  -9   3   9     1311.40     1399.95    160.75 o 
  -7   3   9    23617.81    20594.25   2791.98 o 
  -5   3   9    83445.43    87518.60   3115.11 o 
  -3   3   9    37131.93    43079.21   1581.39 o 
  -1   3   9       75.57     1042.02    154.96 o 
   1   3   9      394.72      871.43    147.15 o 
   3   3   9    38562.22    39394.61    811.87 o 
   5   3   9      576.30      600.38     77.28 o 
   7   3   9     6882.50     6594.41    203.12 o 
   9   3   9     4288.11     4072.89    166.41 o 
  11   3   9      841.97      794.80     85.26 o 
  13   3   9     8945.25     8478.45    217.51 o 
  15   3   9       26.14       11.05     97.40 o 
  17   3   9     1198.30     1231.36    116.68 o 
  19   3   9        2.37       38.61    135.55 o 
  21   3   9     1012.97     1013.52    134.49 o 
  23   3   9        5.44      -65.68    121.42 o 
  25   3   9      922.05     1163.39    157.92 o 
  27   3   9        0.44       23.30    144.60 o 
  29   3   9       29.97      -56.47    153.19 o 
 -40   4   9      417.20      591.21    193.91 o 
 -38   4   9      583.04      620.56    174.81 o 
 -36   4   9      463.25      254.13    149.51 o 
 -34   4   9      333.74      403.18    122.87 o 
 -32   4   9     1649.19     1388.99    134.67 o 
 -30   4   9     4902.19     5140.05    191.08 o 
 -28   4   9     1066.45     1399.19    138.32 o 
 -26   4   9     1480.10     1621.62    115.68 o 
 -24   4   9     2692.11     2539.85    102.42 o 
 -22   4   9    17041.25    16886.65    278.46 o 
 -20   4   9     3341.73     3659.69    116.98 o 
 -18   4   9      113.42       94.93     48.66 o 
 -16   4   9    10840.25    10084.14    194.15 o 
 -14   4   9     3387.99     3023.96    177.29 o 
 -12   4   9    12616.14    11454.65    244.71 o 
 -10   4   9     4120.35     4182.39    130.78 o 
  -8   4   9      862.33      594.49     66.92 o 
  -6   4   9     3339.55     3349.27    194.88 o 
  -4   4   9    14786.74    13387.08    378.25 o 
  -2   4   9     5673.32     5422.29    342.19 o 
   0   4   9     3865.28     5270.17    204.98 o 
   2   4   9     6524.05     6382.76    185.48 o 
   4   4   9     1210.54     1542.88    120.65 o 
   6   4   9    31987.59    33335.72    710.79 o 
   8   4   9     4183.74     3983.35    167.81 o 
  10   4   9      656.76      639.03    102.38 o 
  12   4   9     1613.95     1379.06    109.38 o 
  14   4   9     8227.69     8527.51    394.21 o 
  16   4   9       83.06      230.69     99.20 o 
  18   4   9       52.51       64.95    105.99 o 
  20   4   9      343.31      253.63    115.35 o 
  22   4   9      553.59      475.54    131.95 o 
  24   4   9      526.94      481.18    143.19 o 
  26   4   9       35.76      106.64    143.17 o 
  28   4   9       35.92      229.65    157.60 o 
 -39   5   9       92.12     -123.06    189.70 o 
 -37   5   9       17.33      -70.12    177.31 o 
 -35   5   9       85.43      158.83    175.87 o 
 -33   5   9      752.21      783.14    149.51 o 
 -31   5   9      690.26      616.67    138.64 o 
 -29   5   9     1655.26     1501.99    176.86 o 
 -27   5   9      792.01      822.10    143.47 o 
 -25   5   9     1560.36     1447.47    152.35 o 
 -23   5   9     3249.20     3382.32    122.66 o 
 -21   5   9      308.39      323.29     68.16 o 
 -19   5   9     2908.77     3177.60    125.73 o 
 -17   5   9      437.13      522.36    102.19 o 
 -15   5   9     4480.96     3985.05    118.78 o 
 -13   5   9     3662.64     3569.90    143.21 o 
 -11   5   9     8713.30     9091.19    181.77 o 
  -9   5   9       66.53      180.43     51.31 o 
  -7   5   9     9950.38     8688.65    213.82 o 
  -5   5   9    20043.46    19169.14    404.33 o 
  -3   5   9     4016.01     4053.21    131.10 o 
  -1   5   9      388.68      348.80     59.56 o 
   1   5   9     1058.37     1070.80     76.59 o 
   3   5   9    18921.72    18789.68    406.02 o 
   5   5   9       12.07      -14.46     62.17 o 
   7   5   9      988.39      931.43     82.53 o 
   9   5   9      910.60     1173.04    146.31 o 
  11   5   9       45.84      -38.41     83.84 o 
  13   5   9      433.57      511.30    100.14 o 
  15   5   9        5.91      -55.58    170.17 o 
  17   5   9       52.96      108.37    108.15 o 
  19   5   9       45.94       31.08    116.07 o 
  21   5   9      149.14      -74.21    131.11 o 
  23   5   9      475.13      389.09    141.37 o 
  25   5   9       24.06     -162.84    142.10 o 
 -38   6   9      128.75      238.41    197.56 o 
 -36   6   9        2.75      178.93    196.27 o 
 -34   6   9        4.82     -330.90    165.45 o 
 -32   6   9      478.91      451.93    145.10 o 
 -30   6   9      392.22      413.70    137.50 o 
 -28   6   9      120.59      -21.87    123.65 o 
 -26   6   9       17.38     -183.68    108.26 o 
 -24   6   9     1235.03      957.36     95.24 o 
 -22   6   9      258.10      166.37     77.86 o 
 -20   6   9      685.11      864.65     83.47 o 
 -18   6   9     2464.08     2516.34    120.57 o 
 -16   6   9       72.87      122.81     81.02 o 
 -14   6   9      824.82      822.97     78.17 o 
 -12   6   9      304.30      294.95     74.25 o 
 -10   6   9     2813.67     3361.29    162.91 o 
  -8   6   9      468.92      472.25     97.18 o 
  -6   6   9      121.87      229.50     72.88 o 
  -4   6   9      319.43      320.37     75.13 o 
  -2   6   9     5930.76     6559.94    192.55 o 
   0   6   9      975.40      988.97     89.88 o 
   2   6   9       19.33      -55.20     71.20 o 
   4   6   9      359.91      514.59     84.74 o 
   6   6   9     2679.92     2970.58    137.32 o 
   8   6   9      742.12      989.08    111.37 o 
  10   6   9       37.29      -69.54    100.37 o 
  12   6   9      104.30       43.56    108.93 o 
  14   6   9     1498.94     1673.69    155.25 o 
  16   6   9       11.86        5.19    145.28 o 
  18   6   9       33.46      128.81    134.36 o 
  20   6   9      703.67      758.35    176.76 o 
  22   6   9      320.45      464.34    161.16 o 
  24   6   9        0.17       61.51    162.49 o 
 -35   7   9       19.01       86.09    216.42 o 
 -33   7   9        4.29      -46.17    182.01 o 
 -31   7   9      100.38      210.35    139.67 o 
 -29   7   9        3.95      -19.37    129.16 o 
 -27   7   9       13.54      171.25    182.36 o 
 -25   7   9       28.69      -28.26    114.87 o 
 -23   7   9      383.51      544.94     93.18 o 
 -21   7   9      426.03      463.82    142.53 o 
 -19   7   9       82.99      142.87     81.03 o 
 -17   7   9     3020.91     2894.68    140.41 o 
 -15   7   9       87.98      168.16     98.39 o 
 -13   7   9     4418.42     4960.86    151.30 o 
 -11   7   9      797.02      787.23     82.04 o 
  -9   7   9      183.59      209.19     79.26 o 
  -7   7   9      558.34      668.75     87.01 o 
  -5   7   9     2435.50     2485.55    129.97 o 
  -3   7   9     2329.48     2521.47    199.11 o 
  -1   7   9      232.06      118.87    116.24 o 
   1   7   9     1259.63     1373.54    111.21 o 
   3   7   9      109.77      -28.55     87.33 o 
   5   7   9      454.64      552.50    162.11 o 
   7   7   9      137.84      299.84    112.93 o 
   9   7   9      137.44      -64.81    127.00 o 
  11   7   9     1631.22     1305.88    181.95 o 
  13   7   9       33.07      -44.02    128.37 o 
  15   7   9        5.29     -159.62    129.92 o 
  17   7   9      325.89      337.48    143.82 o 
  19   7   9       12.92       32.83    153.56 o 
  21   7   9       62.03       30.34    161.07 o 
  23   7   9      230.70      267.29    201.84 o 
 -32   8   9       48.78     -224.28    178.76 o 
 -30   8   9       71.04      161.83    148.81 o 
 -28   8   9       31.30       51.70    143.66 o 
 -26   8   9      218.52      183.34    134.59 o 
 -24   8   9     1000.97      993.50    167.82 o 
 -22   8   9     1679.80     1873.99    122.28 o 
 -20   8   9        2.52       29.13    119.85 o 
 -18   8   9      158.88      214.32     96.64 o 
 -16   8   9     2329.79     1775.03    118.48 o 
 -14   8   9      515.34      592.86     95.93 o 
 -12   8   9      849.09      569.54    129.80 o 
 -10   8   9       87.04      162.29    121.25 o 
  -8   8   9      177.91      270.47    184.59 o 
  -6   8   9       98.26       85.89    116.31 o 
  -4   8   9     2533.23     2347.29    168.81 o 
  -2   8   9      362.89      443.10    126.34 o 
   0   8   9      223.77      354.22    143.03 o 
   2   8   9     1337.48     1186.78    146.42 o 
   4   8   9       58.99        9.86    102.61 o 
   6   8   9     3147.94     3335.94    226.53 o 
   8   8   9     1279.34     1284.28    183.87 o 
  10   8   9        1.13      101.27    159.78 o 
  12   8   9      298.13      452.80    227.88 o 
  14   8   9      685.57     1004.02    328.03 o 
  16   8   9       20.14      123.64    178.55 o 
  18   8   9      183.02      134.12    191.03 o 
  20   8   9        5.62     -376.33    188.16 o 
 -29   9   9       76.98      464.01    217.41 o 
 -27   9   9      448.70      405.70    159.29 o 
 -25   9   9      104.28      246.70    154.78 o 
 -23   9   9     2030.56     1759.01    184.16 o 
 -21   9   9      124.24      344.74    143.99 o 
 -19   9   9       58.77      144.41    137.61 o 
 -17   9   9      197.29      149.12    105.62 o 
 -15   9   9     1975.92     1811.01    129.11 o 
 -13   9   9      371.13      402.64    120.90 o 
 -11   9   9     1986.07     1853.07    144.82 o 
  -9   9   9      479.55      339.81    116.04 o 
  -7   9   9      439.13      361.03    115.94 o 
  -5   9   9     2990.43     2777.19    161.08 o 
  -3   9   9     1616.84     1262.47    152.21 o 
  -1   9   9       33.97      -34.01    116.49 o 
   1   9   9      365.44      360.46    133.55 o 
   3   9   9     2667.92     2265.60    230.25 o 
   5   9   9       53.27      186.13    166.82 o 
   7   9   9      661.98      844.06    235.89 o 
   9   9   9      213.78      104.47    183.32 o 
  11   9   9       12.03       20.74    179.32 o 
  13   9   9      372.38      654.84    207.42 o 
  15   9   9      102.07      158.74    203.93 o 
  17   9   9      341.48      471.26    545.10 o 
 -26  10   9      371.88      202.63    210.23 o 
 -24  10   9       12.51      192.20    163.19 o 
 -22  10   9      643.63      326.49    232.50 o 
 -20  10   9      158.32       95.66    158.59 o 
 -18  10   9       98.72      239.92    196.26 o 
 -16  10   9      563.07      783.69    198.86 o 
 -14  10   9       20.52      -54.41    180.56 o 
 -12  10   9      417.30      371.95    181.72 o 
 -10  10   9        3.56      -76.18    121.85 o 
  -8  10   9       27.57       -9.37    220.45 o 
  -6  10   9      104.25      198.24    128.52 o 
  -4  10   9      619.29      528.31    183.14 o 
  -2  10   9      299.29       69.53    181.82 o 
   0  10   9      648.18      470.98    184.03 o 
   2  10   9      702.31      600.71    194.13 o 
   4  10   9       78.32      249.04    214.36 o 
   6  10   9     1194.47     1097.74    212.20 o 
   8  10   9      566.50      536.47    221.13 o 
  10  10   9        4.65       33.13    267.35 o 
  12  10   9      115.15       97.52    204.31 o 
 -19  11   9      168.29      154.95    200.29 o 
 -17  11   9       10.69     -129.37    194.50 o 
 -15  11   9      559.67      644.22    205.74 o 
 -13  11   9        5.11      130.99    201.12 o 
 -11  11   9      189.79      119.47    193.98 o 
  -9  11   9       13.31      163.71    204.44 o 
  -7  11   9      312.45     -269.45    292.31 o 
  -5  11   9      224.05      188.88    246.32 o 
  -3  11   9        9.78       93.64    237.40 o 
  -1  11   9        1.10      179.45    159.39 o 
   1  11   9        0.35       37.92    206.44 o 
   3  11   9      446.35      520.46    215.12 o 
   5  11   9      189.69      336.12    211.63 o 
   7  11   9       43.48      -69.64    222.02 o 
 -42   0  10      173.00     -206.91    239.33 o 
 -40   0  10      380.94      196.04    235.57 o 
 -38   0  10      283.66      629.67    227.83 o 
 -36   0  10     5647.06     5492.71    294.02 o 
 -34   0  10     1550.75     1292.89    166.39 o 
 -32   0  10       31.95     -256.99    164.59 o 
 -30   0  10     2875.19     2734.11    229.45 o 
 -28   0  10     1936.62     1874.22    192.91 o 
 -26   0  10     1557.66     1599.84    178.91 o 
 -24   0  10     8318.92     9591.46    344.84 o 
 -22   0  10     2325.59     2526.36    177.82 o 
 -20   0  10       79.02       42.61    171.19 o 
 -18   0  10    68703.55    69182.46   2532.85 o 
 -16   0  10     2884.95     4598.72    308.73 o 
 -14   0  10      441.61      591.07     91.85 o 
 -12   0  10    25287.37    25219.33    745.23 o 
 -10   0  10    57416.09    59633.13   2131.57 o 
  -8   0  10    98076.99   100105.93   3523.66 o 
  -6   0  10    29165.68    33354.87    806.05 o 
  -4   0  10     5547.69     7124.06    201.79 o 
  -2   0  10    16221.11    18109.47    463.60 o 
   0   0  10    69618.67    73582.25   2632.29 o 
   2   0  10     1460.62     1490.54    167.06 o 
   4   0  10     5150.70     6121.36    335.31 o 
   6   0  10     1982.65     1606.81    197.22 o 
   8   0  10     9328.27     8616.33    282.56 o 
  10   0  10     8080.23     8241.04    374.48 o 
  12   0  10     1335.29     1266.01    138.33 o 
  14   0  10       13.70      -90.41    106.24 o 
  16   0  10        2.52       -1.24    125.57 o 
  18   0  10     9442.58     8770.93    445.67 o 
  20   0  10        4.82       74.69    198.17 o 
  22   0  10      729.61      722.82    198.42 o 
  24   0  10      126.45      518.66    194.35 o 
  26   0  10      325.31      830.65    221.98 o 
  28   0  10      956.08      969.54    292.38 o 
 -43   1  10      500.94      398.61    182.95 o 
 -41   1  10      408.22      341.38    167.70 o 
 -39   1  10      308.68      508.21    217.03 o 
 -37   1  10     1340.02     1274.35    150.40 o 
 -35   1  10     1104.24     1355.00    165.60 o 
 -33   1  10     3749.51     4051.65    174.41 o 
 -31   1  10     2175.97     1775.05    127.60 o 
 -29   1  10     7041.84     6295.78    209.49 o 
 -27   1  10      278.71      294.20     94.83 o 
 -25   1  10    13829.53    15174.40    296.79 o 
 -23   1  10     2756.12     2782.98    135.07 o 
 -21   1  10    22781.23    22703.83    598.42 o 
 -19   1  10    38361.01    34899.16    966.39 o 
 -17   1  10     5604.43     6566.96    319.88 o 
 -15   1  10    13039.22    13965.88    299.42 o 
 -13   1  10        0.27       33.72     47.06 o 
 -11   1  10    70463.54    69574.18   2486.59 o 
  -9   1  10    33584.62    33037.11    801.08 o 
  -7   1  10    40835.46    50090.71   1206.88 o 
  -5   1  10        1.67       64.52     89.55 o 
  -3   1  10      438.86      590.85     60.70 o 
  -1   1  10    36807.02    43651.45    885.91 o 
   1   1  10    19229.86    21322.26    461.84 o 
   3   1  10     3853.32     4248.88    196.04 o 
   5   1  10     1561.53     1625.23    137.31 o 
   7   1  10    10518.57    10381.66    317.46 o 
   9   1  10       15.13       49.25     56.28 o 
  11   1  10     8138.02     8420.40    209.90 o 
  13   1  10      293.65      245.48     81.49 o 
  15   1  10     1062.26     1161.70    106.52 o 
  17   1  10     2450.37     2349.22    140.32 o 
  19   1  10      724.73      983.19    119.17 o 
  21   1  10      740.97      881.00    129.36 o 
  23   1  10        0.03       17.17    122.59 o 
  25   1  10      170.30       63.31    135.40 o 
  27   1  10       61.65      -31.45    178.17 o 
  29   1  10      258.17      182.72    163.82 o 
 -42   2  10       98.06      297.07    174.78 o 
 -40   2  10        0.03     -196.27    158.20 o 
 -38   2  10      335.65      242.33    152.76 o 
 -36   2  10      592.60      312.11    126.48 o 
 -34   2  10     1303.14     1293.05    134.39 o 
 -32   2  10       59.59       10.92    102.52 o 
 -30   2  10       56.37       16.08     94.10 o 
 -28   2  10      986.67     1033.97    104.39 o 
 -26   2  10     8495.83     8922.03    243.89 o 
 -24   2  10     1818.67     1940.09    108.99 o 
 -22   2  10      146.06      222.33     61.77 o 
 -20   2  10     1166.86     1179.42     98.84 o 
 -18   2  10    31453.02    30531.70    785.17 o 
 -16   2  10     7648.34     9793.71    225.57 o 
 -14   2  10    11447.88    13209.30    406.86 o 
 -12   2  10    14324.22    14412.85    327.59 o 
 -10   2  10    59425.46    69413.02   1660.22 o 
  -8   2  10      505.75      262.61     41.50 o 
  -6   2  10     5164.61     6374.71    206.27 o 
  -4   2  10    28840.72    34688.92   1335.11 o 
  -2   2  10    21662.91    28881.59   1103.54 o 
   0   2  10     6499.32     6305.95    228.42 o 
   2   2  10      285.41      334.62     82.17 o 
   4   2  10     2115.39     2609.59    356.10 o 
   6   2  10     4995.88     5183.43    219.25 o 
   8   2  10     5326.38     5321.37    184.15 o 
  10   2  10      239.12      160.25     85.12 o 
  12   2  10      279.15      379.37     80.57 o 
  14   2  10        7.66       12.54     83.32 o 
  16   2  10       63.68       66.22     91.24 o 
  18   2  10      488.20      456.88    111.26 o 
  20   2  10      464.25      504.80    119.25 o 
  22   2  10       14.96       12.86    120.67 o 
  24   2  10       22.50      -26.12    128.80 o 
  26   2  10      364.11      459.41    155.73 o 
  28   2  10       63.42       50.04    224.40 o 
 -41   3  10       37.46       30.60    166.05 o 
 -39   3  10        5.00      -40.51    156.58 o 
 -37   3  10        6.32       -4.97    128.62 o 
 -35   3  10       12.51       12.59    117.80 o 
 -33   3  10     1892.90     2127.59    148.23 o 
 -31   3  10       27.24       84.97    100.66 o 
 -29   3  10      450.08      563.63    103.53 o 
 -27   3  10        0.76       56.76     85.72 o 
 -25   3  10     1175.98     1034.17     97.03 o 
 -23   3  10       78.09      161.01    134.29 o 
 -21   3  10       27.89       78.89     78.18 o 
 -19   3  10      374.34      658.55     91.68 o 
 -17   3  10      733.65     1088.14     76.00 o 
 -15   3  10      155.67      189.34     54.82 o 
 -13   3  10      419.60      351.36     62.67 o 
 -11   3  10      351.95      182.68     59.17 o 
  -9   3  10       94.97       21.82     52.19 o 
  -7   3  10     1065.94     1548.57    172.21 o 
  -5   3  10      247.55      338.68    121.34 o 
  -3   3  10     2114.86     2309.18    203.90 o 
  -1   3  10      556.86      574.61    139.16 o 
   1   3  10      366.71      397.84    147.36 o 
   3   3  10        4.94      -31.98     62.01 o 
   5   3  10       10.23      -54.58    131.05 o 
   7   3  10     3914.91     4133.39    168.44 o 
   9   3  10      995.16      937.17    104.67 o 
  11   3  10      149.39      161.94     98.49 o 
  13   3  10       65.91       24.22     85.28 o 
  15   3  10      322.98      260.61     96.77 o 
  17   3  10        4.81      -81.22    101.50 o 
  19   3  10       24.65      -43.29    105.53 o 
  21   3  10        0.29       43.07    143.80 o 
  23   3  10       10.69     -142.74    126.07 o 
  25   3  10      113.79     -133.99    137.49 o 
  27   3  10       13.18      -98.04    248.01 o 
 -40   4  10      110.58       58.95    208.50 o 
 -38   4  10       28.49      148.51    157.37 o 
 -36   4  10      214.45      314.49    133.61 o 
 -34   4  10      194.60      296.63    121.20 o 
 -32   4  10      171.65       70.46    111.05 o 
 -30   4  10      144.43      182.89    104.86 o 
 -28   4  10       14.74      -80.43     91.25 o 
 -26   4  10      522.00      434.16    131.16 o 
 -24   4  10      646.11      600.04     88.31 o 
 -22   4  10      555.73      583.43     95.59 o 
 -20   4  10      602.69      618.04     89.69 o 
 -18   4  10     2588.12     2439.03    227.46 o 
 -16   4  10       81.47      153.31     69.10 o 
 -14   4  10      429.64      343.38     66.82 o 
 -12   4  10      245.50      327.86     61.44 o 
 -10   4  10       74.80       65.25     56.39 o 
  -8   4  10     8758.54     8710.32    225.79 o 
  -6   4  10     3567.99     4170.63    178.71 o 
  -4   4  10      373.15      696.71    109.80 o 
  -2   4  10       31.35     -158.16     79.08 o 
   0   4  10     3609.27     3580.98    207.56 o 
   2   4  10      227.98      280.82    105.21 o 
   4   4  10     2967.60     3549.42    149.71 o 
   6   4  10       14.73      -13.76     76.65 o 
   8   4  10      582.47      592.62     99.34 o 
  10   4  10       50.23      -29.98    100.38 o 
  12   4  10     1112.97      858.12    120.28 o 
  14   4  10       12.35      -17.68     91.88 o 
  16   4  10       41.52      114.08    101.60 o 
  18   4  10      306.06      289.42    116.92 o 
  20   4  10       37.22       51.34    118.23 o 
  22   4  10      215.28       74.57    129.71 o 
  24   4  10       47.03       16.63    138.16 o 
  26   4  10      123.76      -24.65    144.29 o 
 -39   5  10       37.33      293.53    191.27 o 
 -37   5  10      669.89      769.30    198.66 o 
 -35   5  10       15.40      133.74    175.03 o 
 -33   5  10     2291.59     2436.24    177.58 o 
 -31   5  10        0.67       15.29    124.60 o 
 -29   5  10     3877.65     3683.98    182.61 o 
 -27   5  10      496.02      549.62    122.33 o 
 -25   5  10     4867.81     5344.81    196.90 o 
 -23   5  10      329.57      251.94    116.69 o 
 -21   5  10     4424.28     4104.74    255.84 o 
 -19   5  10    16811.57    15391.74    385.77 o 
 -17   5  10     4855.45     5424.42    180.34 o 
 -15   5  10      976.35     1100.30     96.11 o 
 -13   5  10     1052.22      902.22     88.46 o 
 -11   5  10    29208.89    29006.15    537.83 o 
  -9   5  10     5922.66     5080.72    327.58 o 
  -7   5  10    13289.09    15430.47    443.63 o 
  -5   5  10     1580.08     1663.63    134.50 o 
  -3   5  10       48.10      155.15    122.11 o 
  -1   5  10     6271.52     6623.44    249.82 o 
   1   5  10     6660.92     7035.12    261.03 o 
   3   5  10      862.02     1031.81    128.80 o 
   5   5  10     1187.64     1219.89    137.25 o 
   7   5  10     3666.49     4766.76    428.25 o 
   9   5  10      219.18      140.26    188.92 o 
  11   5  10      979.63     1050.97    155.78 o 
  13   5  10       28.09      -42.92     95.38 o 
  15   5  10        0.25       69.72    100.88 o 
  17   5  10      530.42      352.38    118.32 o 
  19   5  10      246.36      423.33    126.62 o 
  21   5  10      733.64      990.49    211.31 o 
  23   5  10       80.45      -93.97    137.18 o 
  25   5  10       60.61       91.83    148.56 o 
 -38   6  10      658.41      470.65    197.44 o 
 -36   6  10      241.34      215.12    199.75 o 
 -34   6  10      589.05      505.74    171.81 o 
 -32   6  10       26.16       92.19    135.05 o 
 -30   6  10     1342.04     1498.19    258.27 o 
 -28   6  10      780.40     1116.11    149.79 o 
 -26   6  10     9328.70     9842.40    274.96 o 
 -24   6  10     2002.54     2197.11    146.36 o 
 -22   6  10      483.04      844.81    134.16 o 
 -20   6  10     1233.14      894.81    127.28 o 
 -18   6  10    21485.87    21484.35    502.88 o 
 -16   6  10     6627.27     7142.69    169.57 o 
 -14   6  10    18405.04    17583.90    315.03 o 
 -12   6  10    30023.27    29933.47    490.18 o 
 -10   6  10    32828.03    34510.65    554.98 o 
  -8   6  10     3585.43     2924.87    118.86 o 
  -6   6  10     3807.72     3706.10    130.97 o 
  -4   6  10     7841.65     8143.66    507.97 o 
  -2   6  10     4096.07     5098.15    233.96 o 
   0   6  10    10779.13    11227.79    367.98 o 
   2   6  10       49.70      -16.18    187.57 o 
   4   6  10      165.91       94.96    118.72 o 
   6   6  10      790.92      754.17    145.95 o 
   8   6  10     2474.54     2303.13    408.34 o 
  10   6  10     1754.51     1940.66    190.79 o 
  12   6  10     1511.42     1524.21    145.86 o 
  14   6  10      454.63      162.98    125.24 o 
  16   6  10       92.63      115.70    138.96 o 
  18   6  10     1569.69     1725.61    180.24 o 
  20   6  10       59.68      -93.58    278.02 o 
  22   6  10      230.76       52.20    224.45 o 
  24   6  10      105.45       85.34    170.74 o 
 -35   7  10      239.25      429.56    191.04 o 
 -33   7  10     1280.11     1523.92    174.96 o 
 -31   7  10      370.65      464.96    155.70 o 
 -29   7  10     2119.72     1823.40    164.70 o 
 -27   7  10        6.11     -117.64    123.95 o 
 -25   7  10     2090.76     2447.15    164.60 o 
 -23   7  10      159.16        7.94    114.15 o 
 -21   7  10     3794.97     3165.25    195.36 o 
 -19   7  10     4858.18     4947.39    231.49 o 
 -17   7  10      958.78     1506.11    105.03 o 
 -15   7  10      730.47      918.53     92.10 o 
 -13   7  10      206.06      213.97     72.50 o 
 -11   7  10     4567.20     4877.59    221.96 o 
  -9   7  10     2924.46     1972.12    106.68 o 
  -7   7  10     8483.69     7994.41    221.93 o 
  -5   7  10       29.53      -63.11     73.85 o 
  -3   7  10      113.88      197.95     81.19 o 
  -1   7  10     8563.70     8072.35    311.24 o 
   1   7  10     2343.51     2608.81    195.63 o 
   3   7  10      453.03      615.00    144.94 o 
   5   7  10     1068.26      713.08    153.12 o 
   7   7  10     4804.39     4458.13    255.27 o 
   9   7  10      331.53      213.76    151.34 o 
  11   7  10     1889.39     1615.73    157.16 o 
  13   7  10      108.08      116.60    133.44 o 
  15   7  10      520.85      584.57    149.90 o 
  17   7  10      431.58      472.25    153.23 o 
  19   7  10      347.26      449.63    159.43 o 
  21   7  10       85.04      344.58    242.10 o 
 -32   8  10        3.16      -73.58    188.86 o 
 -30   8  10        0.81       21.96    145.38 o 
 -28   8  10      114.00       -1.40    199.24 o 
 -26   8  10      168.06      463.75    138.51 o 
 -24   8  10       74.75       69.91    128.28 o 
 -22   8  10       25.40       65.22    120.85 o 
 -20   8  10        4.27       41.36    114.69 o 
 -18   8  10     3323.75     3334.50    228.10 o 
 -16   8  10       32.81      137.16    129.57 o 
 -14   8  10        9.73       15.96    161.13 o 
 -12   8  10       59.31       64.18    121.00 o 
 -10   8  10     2433.01     3211.26    175.60 o 
  -8   8  10      874.90      822.03    121.46 o 
  -6   8  10     1336.53     1453.72    137.64 o 
  -4   8  10       51.89      188.77    218.40 o 
  -2   8  10      939.96     1028.46    248.63 o 
   0   8  10     1153.80     1168.16    245.77 o 
   2   8  10       50.95      -84.97    208.54 o 
   4   8  10      292.45      915.72    241.27 o 
   6   8  10       23.45      292.32    238.48 o 
   8   8  10      828.59      546.71    250.85 o 
  10   8  10      383.53      750.16    185.77 o 
  12   8  10        1.90      -58.87    171.28 o 
  14   8  10       81.14      -36.44    172.39 o 
  16   8  10      215.23      343.07    197.79 o 
  18   8  10      468.42      860.20    232.18 o 
 -29   9  10       28.31      -94.62    160.56 o 
 -27   9  10        6.84       53.65    156.68 o 
 -25   9  10       94.08      184.04    152.06 o 
 -23   9  10      713.67      753.89    162.01 o 
 -21   9  10      110.85      392.93    150.75 o 
 -19   9  10       13.10      -40.24    129.22 o 
 -17   9  10       22.42      100.20    129.57 o 
 -15   9  10      585.01      768.27    278.34 o 
 -13   9  10       34.14      335.36    254.19 o 
 -11   9  10       12.31       78.74    235.14 o 
  -9   9  10        8.94      -72.09    253.01 o 
  -7   9  10        3.58      588.00    253.56 o 
  -5   9  10       75.90      346.27    257.20 o 
  -3   9  10      243.09      106.02    236.29 o 
  -1   9  10      339.98      143.63    253.13 o 
   1   9  10      132.62       59.42    242.83 o 
   3   9  10        2.42      -91.20    251.16 o 
   5   9  10      132.58      241.77    263.98 o 
   7   9  10      303.11      398.45    186.07 o 
   9   9  10        5.54     -114.54    170.08 o 
  11   9  10      152.10       53.57    187.22 o 
  13   9  10       25.63        4.67    227.20 o 
  15   9  10      180.18      -85.71    276.25 o 
 -26  10  10       10.39       49.64    166.13 o 
 -24  10  10        3.63      165.12    161.25 o 
 -22  10  10       41.77      186.46    163.61 o 
 -20  10  10       48.62      109.53    155.76 o 
 -18  10  10        3.07     -178.77    184.00 o 
 -16  10  10      108.87      297.57    187.70 o 
 -14  10  10      260.36      305.79    187.22 o 
 -12  10  10      155.52      260.68    186.11 o 
 -10  10  10       34.26       23.23    171.89 o 
  -8  10  10       29.14     -440.56    241.25 o 
  -6  10  10       68.84      214.57    285.56 o 
  -4  10  10        0.21      257.41    268.20 o 
  -2  10  10      143.99      150.44    280.37 o 
   0  10  10        1.61     -147.10    141.86 o 
   2  10  10       90.39       -4.44    249.57 o 
   4  10  10      191.91      131.52    190.12 o 
   6  10  10       91.80      441.53    196.07 o 
   8  10  10       55.33      149.72    341.71 o 
  10  10  10       18.35      173.58    296.42 o 
  12  10  10      262.69      170.17    211.20 o 
 -19  11  10      182.40       82.26    213.01 o 
 -17  11  10       22.48        1.18    196.59 o 
 -15  11  10       25.28     -307.81    195.65 o 
 -13  11  10       64.93       12.91    195.77 o 
 -11  11  10      116.03      414.22    205.44 o 
  -9  11  10      129.84        9.68    191.60 o 
  -7  11  10      234.59      532.42    210.09 o 
  -5  11  10       15.29      176.19    202.81 o 
  -3  11  10       77.37       45.83    279.60 o 
  -1  11  10      416.54      375.25    190.30 o 
   1  11  10        5.88     -347.89    303.00 o 
   3  11  10       28.06       51.04    203.84 o 
   5  11  10      232.99      -96.62    209.57 o 
 -43   1  11      283.93      254.92    174.69 o 
 -41   1  11       47.15      115.45    164.53 o 
 -39   1  11      167.78      401.40    161.63 o 
 -37   1  11      576.97      781.27    135.30 o 
 -35   1  11     1013.18      989.96    128.26 o 
 -33   1  11      233.10      165.53    104.65 o 
 -31   1  11      664.24      700.42    123.06 o 
 -29   1  11      310.51      239.30     97.97 o 
 -27   1  11      122.72       37.35     80.80 o 
 -25   1  11      349.36      158.72    121.26 o 
 -23   1  11      459.06      232.57    176.34 o 
 -21   1  11     3851.47     3667.37    246.77 o 
 -19   1  11     8085.00    10833.27    392.31 o 
 -17   1  11      393.47      561.31     89.42 o 
 -15   1  11     7142.70     7157.46    184.15 o 
 -13   1  11     3566.91     3169.90    116.67 o 
 -11   1  11     3745.08     4375.98    189.33 o 
  -9   1  11    19939.63    21337.10    827.03 o 
  -7   1  11    13419.13    14882.97    390.53 o 
  -5   1  11     4974.85     6299.58    164.18 o 
  -3   1  11    35460.42    38079.57    777.36 o 
  -1   1  11       25.42      -14.45     47.08 o 
   1   1  11      195.78      212.58     55.46 o 
   3   1  11     7989.10     8804.53    311.51 o 
   7   1  11      284.86      151.37    137.66 o 
   9   1  11      903.20      715.94    104.08 o 
  11   1  11     2794.76     2943.34    157.94 o 
  13   1  11      253.77      299.16     86.11 o 
  15   1  11     2047.01     2011.80    128.38 o 
  17   1  11       44.09     -102.92     98.63 o 
  19   1  11      193.72      358.83    115.21 o 
  21   1  11       54.94      -33.68    122.93 o 
  23   1  11     1086.00      927.27    146.98 o 
  25   1  11        8.00       -4.32    138.21 o 
  27   1  11       16.35       64.32    195.59 o 
 -42   2  11      667.99      812.07    256.18 o 
 -40   2  11      849.95     1051.91    179.38 o 
 -38   2  11       23.06      145.86    133.63 o 
 -36   2  11       24.54      -30.77    120.19 o 
 -34   2  11      620.57      565.72    120.27 o 
 -32   2  11     7305.11     7576.67    276.82 o 
 -30   2  11      839.51      866.43    109.13 o 
 -28   2  11     3473.61     3780.19    148.91 o 
 -26   2  11       53.08      130.80     91.84 o 
 -24   2  11     9486.99    10054.67    259.20 o 
 -22   2  11     9660.97     9510.60    261.55 o 
 -20   2  11     2988.89     2833.42    132.13 o 
 -18   2  11      882.56      736.73    184.57 o 
 -16   2  11      237.33       26.79     57.77 o 
 -14   2  11    29715.50    28603.83    596.21 o 
 -12   2  11        1.19      126.74     48.68 o 
 -10   2  11     5484.64     5382.82    172.45 o 
  -8   2  11    10664.20    11008.39    240.97 o 
  -6   2  11    33716.32    34477.50    860.69 o 
  -4   2  11    36902.96    41878.55   1032.55 o 
  -2   2  11    23013.71    25384.13    540.40 o 
   0   2  11     1698.58     2058.11    165.03 o 
   2   2  11      499.44      370.48     96.78 o 
   6   2  11      428.78      322.41     75.70 o 
   8   2  11     6744.04     7191.35    224.84 o 
  10   2  11      117.55        9.27     87.54 o 
  12   2  11     1637.66     1865.32    142.92 o 
  14   2  11     1392.65     1618.00    145.71 o 
  16   2  11      808.93      627.21    109.13 o 
  18   2  11        0.16      -62.74    102.62 o 
  20   2  11       11.12       96.26    116.67 o 
  22   2  11     1343.66     1259.67    149.88 o 
  24   2  11       13.48     -111.55    137.54 o 
  26   2  11      199.25       49.41    148.43 o 
 -41   3  11       14.04     -219.48    160.67 o 
 -39   3  11     1381.64     1395.82    181.09 o 
 -37   3  11      137.85      205.51    129.37 o 
 -35   3  11      545.73      482.22    124.91 o 
 -33   3  11     4668.59     3863.79    188.17 o 
 -31   3  11     4770.58     5330.35    188.82 o 
 -29   3  11     6184.93     6856.91    198.42 o 
 -27   3  11       55.88      103.97     99.01 o 
 -25   3  11     8862.42     8219.68    230.81 o 
 -23   3  11       46.59      340.54     90.40 o 
 -21   3  11    37375.13    39166.29    713.09 o 
 -19   3  11      895.03     1024.12     79.84 o 
 -17   3  11     7024.97     6865.00    162.35 o 
 -15   3  11     4575.09     4354.18    229.03 o 
 -13   3  11    43999.96    45264.48   1344.98 o 
 -11   3  11     2425.86     2010.03    110.40 o 
  -9   3  11       68.32       51.21     53.83 o 
  -7   3  11    14522.07    15989.59    664.76 o 
  -5   3  11     1876.72     1985.30    196.89 o 
  -3   3  11    43417.86    45885.37   1701.21 o 
  -1   3  11       83.70       74.09     75.63 o 
   1   3  11      968.86      981.52    113.44 o 
   3   3  11    12156.22    12813.06    405.09 o 
   5   3  11    12451.41    13123.00    324.96 o 
   7   3  11    19022.56    19170.10    466.32 o 
   9   3  11      334.64      506.93    102.55 o 
  11   3  11     2353.24     2290.94    151.05 o 
  13   3  11      940.41     1077.71    133.38 o 
  15   3  11     4661.42     4928.85    187.37 o 
  17   3  11       54.95       91.23    108.51 o 
  19   3  11       31.37      267.23    118.61 o 
  21   3  11      244.03      274.10    159.00 o 
  23   3  11      436.77      486.73    142.67 o 
  25   3  11      214.99      230.21    148.23 o 
 -40   4  11      478.71      549.99    196.34 o 
 -38   4  11      398.46      223.06    152.05 o 
 -36   4  11        1.06      102.34    126.86 o 
 -34   4  11      385.25      221.84    120.56 o 
 -32   4  11     8144.15     7980.69    231.52 o 
 -30   4  11       26.58      -83.77     98.40 o 
 -28   4  11      221.72      450.92    100.28 o 
 -26   4  11      461.83      268.20    104.37 o 
 -24   4  11     7468.72     6931.35    235.27 o 
 -22   4  11     9745.57     9337.41    366.54 o 
 -20   4  11     1079.52     1166.08    151.79 o 
 -18   4  11     2432.89     2625.85    135.20 o 
 -16   4  11     1355.01     1788.65    222.22 o 
 -14   4  11    26125.87    26743.66    590.04 o 
 -12   4  11       81.79       49.70     23.70 o 
 -10   4  11    15911.22    15976.85    560.90 o 
  -8   4  11     6643.08     8882.37    281.16 o 
  -6   4  11    22305.53    23563.70    616.87 o 
  -4   4  11    22069.66    23184.54    610.98 o 
  -2   4  11    28117.72    30678.68    793.27 o 
   0   4  11     1347.19     1850.74    106.72 o 
   2   4  11     1763.01     1959.67    114.32 o 
   4   4  11    21225.92    21546.81    533.46 o 
   6   4  11      155.49      165.88     88.53 o 
   8   4  11     1498.53     1530.91    123.32 o 
  10   4  11       24.40       40.31     98.68 o 
  12   4  11     4226.63     3947.08    193.36 o 
  14   4  11     1642.13     1755.39    176.89 o 
  16   4  11      495.82      653.90    115.64 o 
  18   4  11       11.24       55.73    115.36 o 
  20   4  11      232.17      173.99    130.93 o 
  22   4  11      957.69     1073.99    155.36 o 
  24   4  11        7.47      277.03    148.82 o 
  26   4  11        0.96     -173.64    152.84 o 
 -39   5  11      722.83      735.25    202.70 o 
 -37   5  11       75.05       57.85    151.07 o 
 -35   5  11      257.78      478.84    146.35 o 
 -33   5  11      125.62      154.41    143.07 o 
 -31   5  11     1157.57     1135.72    142.19 o 
 -29   5  11     2698.62     3197.95    202.05 o 
 -27   5  11       18.14     -107.46    124.60 o 
 -25   5  11     6774.56     6378.40    336.07 o 
 -23   5  11      294.84      357.76    128.16 o 
 -21   5  11     7878.69     8510.75    266.52 o 
 -19   5  11     1345.43     1495.45    113.76 o 
 -17   5  11     4107.23     3858.16    152.26 o 
 -15   5  11      640.48      546.40     87.18 o 
 -13   5  11    26828.67    27254.63    513.10 o 
 -11   5  11      865.18      928.50     85.91 o 
  -9   5  11     6782.79     6840.77    257.03 o 
  -7   5  11     7427.27     7901.62    274.84 o 
  -5   5  11     1569.34     1561.93    133.32 o 
  -3   5  11     1044.46     1511.90    190.29 o 
  -1   5  11     1696.66     1686.05    139.64 o 
   1   5  11     1659.74     1767.19    147.56 o 
   3   5  11      367.08      395.57    115.81 o 
   5   5  11     6125.52     6142.85    256.19 o 
   7   5  11      418.88      483.94    128.07 o 
   9   5  11      219.35      298.55    134.70 o 
  11   5  11      716.48      638.02    239.04 o 
  13   5  11      151.08      257.81    155.71 o 
  15   5  11      634.68      519.92    134.23 o 
  17   5  11      198.31        6.95    115.12 o 
  19   5  11      557.27      331.31    134.39 o 
  21   5  11        5.69      -97.56    133.63 o 
  23   5  11      145.19      263.83    144.88 o 
 -38   6  11        7.62     -155.62    188.07 o 
 -36   6  11      328.21      108.76    170.87 o 
 -34   6  11      473.39      498.24    178.36 o 
 -32   6  11       99.04      -31.45    135.02 o 
 -30   6  11       69.86      -39.25    171.46 o 
 -28   6  11      142.78      172.46    121.50 o 
 -26   6  11     2294.39     1836.60    172.82 o 
 -24   6  11       51.13      167.30    180.05 o 
 -22   6  11      890.32     1095.84    141.72 o 
 -20   6  11      673.37      650.72    123.16 o 
 -18   6  11     5621.80     6222.01    202.11 o 
 -16   6  11      162.75      356.98     92.41 o 
 -14   6  11     1219.63     1232.36    107.05 o 
 -12   6  11     3869.02     3998.26    155.85 o 
 -10   6  11     9276.14     9653.97    330.72 o 
  -8   6  11      215.30      273.00    119.64 o 
  -6   6  11      141.51       69.73    110.02 o 
  -4   6  11     3813.66     3409.28    280.86 o 
  -2   6  11     3847.06     4485.33    226.41 o 
   0   6  11      392.54      365.78    120.96 o 
   2   6  11      225.68      482.12    238.62 o 
   4   6  11     3547.93     3426.64    209.35 o 
   6   6  11      948.43      942.21    280.31 o 
   8   6  11      115.10       88.97    273.45 o 
  10   6  11      108.38      346.79    151.80 o 
  12   6  11     3705.21     3155.79    233.74 o 
  14   6  11       33.07     -142.01    157.47 o 
  16   6  11        1.34      -20.85    137.67 o 
  18   6  11      266.52      203.10    185.18 o 
  20   6  11      291.89       75.00    160.67 o 
  22   6  11       76.11        7.07    169.39 o 
 -35   7  11        8.76       92.22    200.49 o 
 -33   7  11      178.21      146.91    144.47 o 
 -31   7  11        7.36     -119.72    135.71 o 
 -29   7  11       31.01      -52.34    128.07 o 
 -27   7  11       89.06      104.14    132.05 o 
 -25   7  11     2529.64     2331.07    192.25 o 
 -23   7  11       14.84      104.95    131.59 o 
 -21   7  11      587.86      697.64    137.92 o 
 -19   7  11     1158.21     1206.15    146.66 o 
 -17   7  11      388.03      461.84    111.07 o 
 -15   7  11      398.25      506.92    115.26 o 
 -13   7  11     2372.27     2437.79    140.37 o 
 -11   7  11     2918.33     3877.15    521.11 o 
  -9   7  11       37.82       24.66    107.45 o 
  -7   7  11      232.20      286.70    217.23 o 
  -5   7  11      276.72      720.16    144.94 o 
  -3   7  11       75.30       40.77    123.32 o 
  -1   7  11        5.43       23.06    125.89 o 
   1   7  11      347.53      187.94    209.16 o 
   3   7  11      157.46      611.21    148.43 o 
   5   7  11     1112.21     1041.69    165.38 o 
   7   7  11     1702.45     1235.17    223.29 o 
   9   7  11       36.86       11.69    159.14 o 
  11   7  11      353.34      273.27    168.13 o 
  13   7  11       32.49      136.83    171.25 o 
  15   7  11      490.59      413.28    271.16 o 
  17   7  11       79.58      -85.03    153.68 o 
  19   7  11      130.70      173.21    158.58 o 
  21   7  11        2.10     -218.84    165.24 o 
 -34   8  11       11.74      262.33    197.28 o 
 -32   8  11     1284.79     1392.89    178.43 o 
 -30   8  11        0.41     -141.95    141.15 o 
 -28   8  11       84.72     -242.10    170.67 o 
 -26   8  11      152.03       55.99    136.15 o 
 -24   8  11      487.88      513.90    135.14 o 
 -22   8  11      544.05      543.44    251.81 o 
 -20   8  11       90.15     -163.59    157.38 o 
 -18   8  11       22.73      -32.83    128.68 o 
 -16   8  11        4.19      -10.95    108.81 o 
 -14   8  11     1588.26     2147.52    336.80 o 
 -12   8  11       84.43       21.81    125.68 o 
 -10   8  11     1142.88     1055.44    533.92 o 
  -8   8  11     1532.81     1783.28    190.68 o 
  -6   8  11     1896.68     1715.92    272.27 o 
  -4   8  11     1482.67     1405.73    254.75 o 
  -2   8  11     2956.43     2749.98    306.00 o 
   0   8  11      362.51      691.65    235.26 o 
   2   8  11       82.41      162.61    216.36 o 
   4   8  11     1019.09     1286.43    264.55 o 
   6   8  11        1.11      339.58    243.84 o 
   8   8  11      574.62      710.17    260.01 o 
  10   8  11        5.26        4.20    242.13 o 
  12   8  11       27.31       67.20    178.89 o 
  14   8  11      260.57      152.81    182.08 o 
  16   8  11      157.96       89.68    336.66 o 
  18   8  11       29.91        5.08    196.62 o 
 -29   9  11      442.49      297.87    212.07 o 
 -27   9  11      118.18      -47.21    220.71 o 
 -25   9  11      393.50      379.23    159.35 o 
 -23   9  11       62.41      -98.90    140.79 o 
 -21   9  11     1656.04     2090.38    230.47 o 
 -19   9  11      235.59      153.32    170.19 o 
 -17   9  11       86.59       63.85    163.30 o 
 -15   9  11     1018.97     1407.05    308.08 o 
 -13   9  11     2335.73     2528.61    329.98 o 
 -11   9  11      238.95      315.97    259.49 o 
  -9   9  11       78.81      369.54    267.96 o 
  -7   9  11     1281.02     1385.39    300.58 o 
  -5   9  11      191.59      353.75    249.62 o 
  -3   9  11     3490.73     3804.04    372.61 o 
  -1   9  11       62.88       75.99    245.16 o 
   1   9  11      121.95      194.90    264.30 o 
   3   9  11      806.35      768.58    274.55 o 
   5   9  11      931.16     1250.46    292.85 o 
   7   9  11      814.34      616.28    294.97 o 
   9   9  11      433.17      -72.43    261.49 o 
  11   9  11      166.58      119.20    199.69 o 
  13   9  11       40.45     -109.12    197.40 o 
  15   9  11      414.80      368.47    213.46 o 
 -26  10  11       12.25      227.30    169.27 o 
 -24  10  11       91.27     -266.89    155.87 o 
 -22  10  11      685.63      701.67    189.64 o 
 -20  10  11        7.77       29.24    188.98 o 
 -18  10  11      412.91      354.76    226.36 o 
 -16  10  11       65.55       58.99    277.56 o 
 -14  10  11     1588.94     1725.85    343.58 o 
 -12  10  11       85.67     -109.21    281.98 o 
 -10  10  11     1801.49     1534.10    327.77 o 
  -8  10  11      774.24     1230.33    332.25 o 
  -6  10  11      747.64     1228.52    330.82 o 
  -4  10  11     1726.48     2550.03    355.02 o 
  -2  10  11     2393.83     1563.01    323.91 o 
   0  10  11       31.39      341.94    289.11 o 
   2  10  11      106.26      -96.49    267.80 o 
   4  10  11     2491.84     2007.26    339.71 o 
   6  10  11      397.10      203.24    204.74 o 
   8  10  11      134.69      215.07    210.05 o 
  10  10  11       80.63      102.29    207.34 o 
 -19  11  11       23.38      -39.55    203.86 o 
 -17  11  11      114.66     -212.99    203.75 o 
 -15  11  11       98.78     -134.56    196.19 o 
 -13  11  11      343.77      133.85    201.55 o 
 -11  11  11      101.94      190.59    200.61 o 
  -9  11  11        4.96     -442.12    298.55 o 
  -7  11  11      417.73      322.39    317.36 o 
  -5  11  11      327.34      882.58    328.97 o 
  -3  11  11      594.07      573.31    209.77 o 
  -1  11  11       16.29      -55.53    161.70 o 
   1  11  11      163.64      142.34    216.00 o 
   3  11  11       32.26      -22.00    211.27 o 
 -44   0  12       24.91      -72.73    317.37 o 
 -42   0  12      411.40      882.11    387.15 o 
 -40   0  12      148.32      320.40    228.44 o 
 -38   0  12     3332.44     3532.82    238.02 o 
 -36   0  12     2817.40     2926.01    212.98 o 
 -34   0  12     1086.42     1667.99    223.33 o 
 -32   0  12      527.88      962.62    383.25 o 
 -30   0  12     5322.48     4992.06    525.41 o 
 -28   0  12    13583.50    13424.82    451.32 o 
 -26   0  12    10619.85    10175.91    626.16 o 
 -24   0  12    21081.85    21028.87    943.31 o 
 -22   0  12      163.56      278.08    219.14 o 
 -20   0  12    37184.73    34426.75   1359.30 o 
 -18   0  12    11528.53    11943.63    398.13 o 
 -16   0  12    44250.05    43690.35   1148.24 o 
 -14   0  12      858.87      788.28    100.09 o 
 -12   0  12    34677.26    34136.06   1268.91 o 
 -10   0  12    51563.68    47696.65   1732.23 o 
  -6   0  12    28385.70    28168.47   2817.86 o 
  -4   0  12    26202.77    29685.70    736.55 o 
  -2   0  12   102868.59   100967.17   3585.69 o 
   0   0  12    15327.75    17427.88    721.55 o 
   2   0  12     5228.44     5728.25    347.15 o 
   4   0  12      330.05       39.58    135.54 o 
   8   0  12    13635.89    13886.32    666.39 o 
  10   0  12      717.63      461.17    205.46 o 
  12   0  12      277.66      500.95    227.30 o 
  14   0  12       39.27       30.53    130.46 o 
  16   0  12     1769.42     2418.73    202.63 o 
  18   0  12     3179.27     3010.66    236.80 o 
  20   0  12      214.89      317.59    181.45 o 
  22   0  12        0.56     -103.88    178.71 o 
  24   0  12      503.04      488.65    206.37 o 
  26   0  12       68.01       36.19    215.12 o 
 -43   1  12      859.35      693.98    186.91 o 
 -41   1  12       65.83       85.90    158.61 o 
 -39   1  12      114.78      186.81    135.51 o 
 -37   1  12      772.08      988.99    257.28 o 
 -35   1  12     4499.65     5256.06    344.43 o 
 -33   1  12      120.25      -30.76    105.11 o 
 -31   1  12     1425.30     1456.89    123.08 o 
 -29   1  12      347.07      266.09     93.32 o 
 -27   1  12    16754.88    17279.00    379.35 o 
 -25   1  12    10611.75    11000.91    331.69 o 
 -23   1  12        4.75       40.04    348.05 o 
 -21   1  12    16097.85    14997.66    503.60 o 
 -19   1  12     2065.82     2098.73    145.08 o 
 -17   1  12    70859.66    68223.32   1238.21 o 
 -15   1  12      216.23      485.91     80.24 o 
 -13   1  12      122.47       53.44     51.04 o 
 -11   1  12    10235.27    10524.09    239.40 o 
  -9   1  12    36890.58    38704.76    787.14 o 
  -7   1  12      281.43      110.45     42.38 o 
  -5   1  12     3853.08     4456.99    135.00 o 
  -3   1  12    11901.09    12961.97    301.98 o 
  -1   1  12     2985.88     3274.58    128.23 o 
   1   1  12    19142.52    20753.29    462.35 o 
   3   1  12     1962.36     2014.35    157.52 o 
   5   1  12     1165.06      905.89    130.72 o 
   7   1  12     1183.71     1347.52    166.19 o 
   9   1  12    11028.75    12083.70    542.76 o 
  11   1  12     3852.09     4126.53    189.54 o 
  13   1  12     2287.71     2349.66    160.40 o 
  15   1  12      311.78      526.18    105.42 o 
  17   1  12      479.47      376.96    110.41 o 
  19   1  12     2384.16     2375.29    159.30 o 
  21   1  12      103.29      204.27    129.83 o 
  23   1  12        1.52      -12.50    136.14 o 
  25   1  12       17.20       33.47    147.43 o 
 -42   2  12      614.92      677.53    175.90 o 
 -40   2  12      240.47      280.04    141.06 o 
 -38   2  12      608.54      597.77    138.90 o 
 -36   2  12      201.02      316.25    120.73 o 
 -34   2  12     2889.13     3305.62    359.22 o 
 -32   2  12       66.28       -7.91    113.38 o 
 -30   2  12      368.89      398.74     98.88 o 
 -28   2  12    10685.77    10686.83    284.80 o 
 -26   2  12     4386.42     4451.89    179.39 o 
 -24   2  12      137.57      117.62     85.42 o 
 -22   2  12       17.38       20.07     91.49 o 
 -10   2  12     5366.54     3626.31    120.37 o 
  -8   2  12       34.86       90.34     46.32 o 
  -6   2  12     4581.48     4586.20    238.79 o 
  -4   2  12     2961.53     3715.47    132.04 o 
  -2   2  12     5535.28     5818.14    172.09 o 
   0   2  12     5161.81     5030.15    302.65 o 
   2   2  12     2349.56     2659.55    232.92 o 
   4   2  12        1.72      -54.19     30.29 o 
   6   2  12      507.71      749.12    169.69 o 
   8   2  12    14540.71    13999.55    355.35 o 
  10   2  12      420.61      515.44    103.44 o 
  12   2  12     1379.33     1368.82    134.28 o 
  14   2  12      137.85      101.38    118.66 o 
  16   2  12     1245.50     1159.09    123.77 o 
  18   2  12       20.42      -47.99    109.72 o 
  20   2  12      412.82      682.54    134.39 o 
  22   2  12        0.01      114.56    134.10 o 
  24   2  12       63.38      -58.26    145.67 o 
  26   2  12      256.66      105.25    153.59 o 
 -41   3  12        5.21     -307.50    153.75 o 
 -39   3  12        6.57      112.25    132.97 o 
 -37   3  12      261.23      251.52    130.46 o 
 -35   3  12       33.19       89.94    115.90 o 
 -33   3  12      643.21      473.39    117.28 o 
 -31   3  12       42.29       84.04     97.62 o 
 -29   3  12      559.14      517.13    116.43 o 
 -27   3  12      154.31      160.91     99.89 o 
 -25   3  12      615.84      610.29    126.47 o 
 -23   3  12       29.26       95.13     85.71 o 
 -21   3  12     1530.55     1961.75    113.67 o 
 -19   3  12      197.09      285.88     66.25 o 
 -17   3  12      301.62       57.17     69.29 o 
 -15   3  12      513.81      654.64    123.78 o 
 -13   3  12      235.66      170.26     59.08 o 
 -11   3  12      297.07      335.44     66.04 o 
  -9   3  12      463.11      179.74    120.06 o 
  -7   3  12     2708.49     2943.76    247.19 o 
  -5   3  12     1062.01      482.73    146.27 o 
  -3   3  12       18.14      -20.57     71.43 o 
  -1   3  12      861.51      847.82    107.18 o 
   1   3  12      111.86      249.77     96.46 o 
   3   3  12      490.95      649.21     86.36 o 
   5   3  12     1465.45     1619.81    149.31 o 
   7   3  12      306.37      277.65    138.43 o 
   9   3  12      716.59      873.10    118.61 o 
  11   3  12       78.75       34.70    147.78 o 
  13   3  12      159.09      266.65    120.60 o 
  15   3  12      226.76      -39.63    126.49 o 
  17   3  12        2.62       46.99    107.46 o 
  19   3  12        3.54       -1.77    117.87 o 
  21   3  12       22.73     -174.01    124.45 o 
  23   3  12       44.58       -4.60    136.38 o 
  25   3  12        0.26       39.32    152.11 o 
 -40   4  12        3.71      226.26    218.20 o 
 -38   4  12      290.24      505.23    152.25 o 
 -36   4  12      129.57       99.25    138.53 o 
 -34   4  12       22.58        1.82    126.11 o 
 -32   4  12      452.00      311.02    124.01 o 
 -30   4  12      270.66      159.91    137.89 o 
 -28   4  12     1984.31     1657.72    161.17 o 
 -26   4  12      682.13      418.93    123.32 o 
 -24   4  12      859.17      816.70    133.97 o 
 -22   4  12      362.55      325.96    103.15 o 
 -20   4  12     2059.77     1765.70    112.44 o 
 -18   4  12     2124.47     2215.40    114.47 o 
 -16   4  12     9294.26     7964.40    478.25 o 
 -14   4  12     1685.71     2157.46    347.89 o 
 -12   4  12      142.77       24.42     72.98 o 
 -10   4  12     6254.56     6893.02    245.64 o 
  -8   4  12      650.80      977.15    224.46 o 
  -6   4  12     5912.32     6561.36    235.76 o 
  -4   4  12       63.14      138.82     82.97 o 
  -2   4  12     9105.08     9324.75    301.41 o 
   0   4  12      263.96      352.99    100.44 o 
   2   4  12     2012.29     2160.39    123.95 o 
   4   4  12      877.31     1015.73    104.48 o 
   6   4  12      507.28      551.80    151.38 o 
   8   4  12     2028.50     1816.46    134.89 o 
  10   4  12       17.75       47.34    111.26 o 
  12   4  12      370.29      376.48    171.28 o 
  14   4  12      154.82      232.11    123.55 o 
  16   4  12      195.00      185.65    139.73 o 
  18   4  12      204.32       88.92    123.25 o 
  20   4  12      165.12      121.25    134.33 o 
  22   4  12       30.76     -236.85    132.95 o 
  24   4  12       21.21       89.96    151.89 o 
 -39   5  12      543.70      453.33    165.47 o 
 -37   5  12      124.13     -155.70    173.97 o 
 -35   5  12      515.09     1131.33    202.25 o 
 -33   5  12        0.74      277.00    138.90 o 
 -31   5  12     1436.98     1607.22    152.00 o 
 -29   5  12      476.58      244.30    141.49 o 
 -27   5  12     5175.80     4888.75    451.37 o 
 -25   5  12      925.89     1280.98    143.78 o 
 -23   5  12       40.43      206.60    116.83 o 
 -21   5  12     5866.53     5478.39    265.17 o 
 -19   5  12      355.54      232.43     90.58 o 
 -17   5  12    12034.71    11841.78    276.58 o 
 -15   5  12      358.56      290.92     79.93 o 
 -13   5  12        9.38       -8.95     69.70 o 
 -11   5  12     2254.57     2876.66    168.48 o 
  -9   5  12     5011.47     4615.03    215.61 o 
  -7   5  12      215.37      202.05    101.00 o 
  -5   5  12     1065.12     1041.12    122.19 o 
  -3   5  12     1381.69     1546.58    141.72 o 
  -1   5  12       49.12      108.72    103.88 o 
   1   5  12     4864.93     4868.92    230.55 o 
   3   5  12      121.46     -108.04    104.54 o 
   5   5  12      995.08      998.08    140.43 o 
   7   5  12     2161.36     1782.62    190.62 o 
   9   5  12     5051.32     4693.64    252.05 o 
  11   5  12     1061.16      755.82    228.85 o 
  13   5  12     2161.01     2078.07    208.33 o 
  15   5  12       27.91      110.20    167.31 o 
  17   5  12       10.04       -7.50    138.16 o 
  19   5  12     1013.30      909.09    166.51 o 
  21   5  12       87.31      133.63    160.85 o 
  23   5  12       64.18       37.65    171.38 o 
 -38   6  12      352.85      556.25    170.20 o 
 -36   6  12      355.41      465.39    162.88 o 
 -34   6  12     1324.80     1404.69    172.06 o 
 -32   6  12        9.21      182.26    140.50 o 
 -30   6  12       72.95      113.72    128.43 o 
 -28   6  12     7722.68     7797.03    302.70 o 
 -26   6  12     2501.30     2077.60    177.05 o 
 -24   6  12       51.32      113.33    153.81 o 
 -22   6  12      518.81      602.33    129.32 o 
 -20   6  12    20523.76    19121.02    410.50 o 
 -18   6  12      127.26       70.69     94.10 o 
 -16   6  12     3240.54     2784.33    141.46 o 
 -14   6  12    13384.60    13903.61    312.15 o 
 -12   6  12     9586.78     8928.77    230.89 o 
 -10   6  12     4725.29     4323.81    225.63 o 
  -8   6  12      187.87       58.98    113.59 o 
  -6   6  12     3793.52     3994.72    396.63 o 
  -4   6  12      226.36      202.37    118.70 o 
  -2   6  12      763.13      715.76    381.22 o 
   0   6  12     7775.52     8399.44    469.14 o 
   2   6  12     2295.59     2562.26    186.59 o 
   4   6  12      157.90      367.09    175.45 o 
   6   6  12      425.13      605.27    151.19 o 
   8   6  12    11820.88    11318.53    397.48 o 
  10   6  12      104.63       92.60    153.66 o 
  12   6  12     1592.59     1252.40    193.80 o 
  14   6  12      122.52       71.65    172.22 o 
  16   6  12      311.03      407.66    257.72 o 
  18   6  12      190.91      294.28    160.66 o 
  20   6  12      583.90      504.97    173.64 o 
 -35   7  12      727.62      802.68    164.16 o 
 -33   7  12      557.82      537.63    154.54 o 
 -31   7  12      439.81      565.09    142.95 o 
 -29   7  12        4.47       -7.64    151.01 o 
 -27   7  12     1768.52     1860.64    187.97 o 
 -25   7  12     2470.98     2372.25    193.73 o 
 -23   7  12       95.03     -127.79    127.59 o 
 -21   7  12      536.76      711.60    140.27 o 
 -19   7  12       98.03      -21.73    104.00 o 
 -17   7  12    11600.42    11304.98    288.28 o 
 -15   7  12      287.49      198.61    106.24 o 
 -13   7  12      142.77      119.65    115.82 o 
 -11   7  12     4252.10     4238.02    248.72 o 
  -9   7  12     8097.73     6980.91    307.34 o 
  -7   7  12      943.27     1391.21    168.92 o 
  -5   7  12      355.91      356.43    134.68 o 
  -3   7  12     3133.23     2647.33    199.95 o 
  -1   7  12     2707.14     2074.99    187.32 o 
   1   7  12     3443.66     4083.10    239.18 o 
   3   7  12      807.20      767.87    158.68 o 
   5   7  12       66.44      286.15    146.68 o 
   7   7  12      333.40      569.48    161.50 o 
   9   7  12     2788.99     3104.59    241.06 o 
  11   7  12      199.80      168.59    172.20 o 
  13   7  12      286.26      301.47    193.49 o 
  15   7  12      407.46      475.67    214.34 o 
  17   7  12       70.47      186.75    164.54 o 
  19   7  12      435.65      244.34    167.52 o 
 -34   8  12      350.63      416.04    162.94 o 
 -32   8  12       75.86       16.35    151.50 o 
 -30   8  12      341.49      408.00    149.22 o 
 -28   8  12      901.63     1188.19    309.42 o 
 -26   8  12      777.50     1091.85    291.36 o 
 -24   8  12     1455.91     1600.17    387.83 o 
 -22   8  12       86.34      105.41    141.79 o 
 -20   8  12     2192.57     2150.79    184.57 o 
 -18   8  12      226.21      180.25    132.49 o 
 -16   8  12     2188.63     2267.23    152.96 o 
 -14   8  12      247.38      337.82    143.71 o 
 -12   8  12     1724.61     1894.80    172.34 o 
 -10   8  12     2564.84     2663.01    184.53 o 
  -8   8  12       35.57       57.10    126.58 o 
  -6   8  12      713.25      519.37    162.10 o 
  -4   8  12      322.88      448.94    157.86 o 
  -2   8  12     5577.27     4961.28    270.98 o 
   0   8  12      433.84      493.43    160.48 o 
   2   8  12     1309.74     1293.36    188.55 o 
   4   8  12       60.19     -430.99    215.50 o 
   6   8  12      276.76      129.93    236.92 o 
   8   8  12      952.83      725.06    277.25 o 
  10   8  12      125.34      176.38    249.70 o 
  12   8  12       19.83     -174.05    267.05 o 
  14   8  12       26.94       -5.96    192.68 o 
  16   8  12      452.49      382.13    203.53 o 
 -29   9  12       38.67      248.88    165.88 o 
 -27   9  12       86.21      106.74    157.01 o 
 -25   9  12      285.35     -187.41    183.10 o 
 -23   9  12        0.77     -110.72    290.65 o 
 -21   9  12       13.68       47.87    210.02 o 
 -19   9  12       65.87      180.84    172.46 o 
 -15   9  12      142.63     -164.19    265.51 o 
 -13   9  12       95.30       42.64    269.53 o 
 -11   9  12        0.48      315.68    263.74 o 
  -9   9  12     1117.14     1016.47    297.33 o 
  -7   9  12        0.70      590.62    273.15 o 
  -5   9  12       13.46     -207.41    257.52 o 
  -3   9  12      191.88      284.57    253.99 o 
  -1   9  12      491.23      530.66    261.53 o 
   1   9  12       79.96       35.52    251.54 o 
   3   9  12       35.51     -160.63    261.62 o 
   5   9  12      822.48      318.50    286.06 o 
   7   9  12      170.05     -140.20    274.81 o 
   9   9  12       12.35      259.30    292.17 o 
  11   9  12        0.28      -18.98    271.65 o 
  13   9  12      157.39      335.57    212.39 o 
 -26  10  12        9.25      -42.02    166.11 o 
 -24  10  12       32.31     -152.09    189.07 o 
 -22  10  12      260.07      171.83    202.21 o 
 -20  10  12      146.85      -78.98    299.63 o 
 -18  10  12       41.69      231.74    299.09 o 
 -16  10  12      207.65       98.52    300.37 o 
 -14  10  12       30.70      206.33    285.62 o 
 -12  10  12       44.34     -225.23    273.10 o 
 -10  10  12       80.56     -175.30    273.24 o 
  -8  10  12        1.72     -290.54    287.62 o 
  -6  10  12      318.24      220.89    284.66 o 
  -4  10  12      324.87      169.58    297.54 o 
  -2  10  12       46.65      227.44    284.28 o 
   0  10  12       82.63      521.21    291.14 o 
   2  10  12      235.24     -151.92    292.58 o 
   4  10  12       62.38     -116.04    292.58 o 
   6  10  12      105.07       43.79    293.13 o 
   8  10  12      270.10      158.79    298.51 o 
 -19  11  12       35.58     -352.61    212.38 o 
 -17  11  12      281.29      170.75    313.23 o 
 -15  11  12       98.62      105.23    313.93 o 
 -13  11  12        2.49     -407.31    301.85 o 
 -11  11  12      323.00      278.37    320.12 o 
  -9  11  12      205.05     -524.06    302.97 o 
  -7  11  12        2.16       13.70    300.15 o 
  -5  11  12      152.83       12.49    316.65 o 
  -3  11  12      124.89      237.04    332.05 o 
  -1  11  12       60.24     -220.71    316.67 o 
   1  11  12       87.79      524.01    335.79 o 
 -43   1  13        0.79      -79.98    169.70 o 
 -41   1  13      287.29      222.58    140.35 o 
 -39   1  13       65.57      105.74    130.11 o 
 -37   1  13      106.47       39.38    120.74 o 
 -35   1  13        3.59      -53.53    120.85 o 
 -33   1  13       39.93      -84.14    102.77 o 
 -31   1  13     4271.13     4572.96    200.94 o 
 -29   1  13      706.96      926.00    121.77 o 
 -27   1  13     1113.93     1292.13    145.23 o 
 -25   1  13        6.66     -125.24    168.15 o 
 -23   1  13    12031.60    12764.39    632.32 o 
 -21   1  13      380.08      249.19    107.76 o 
 -19   1  13     3049.12     3782.12    155.35 o 
 -17   1  13     7541.81     7299.56    197.94 o 
 -15   1  13      127.08       51.54     59.80 o 
 -13   1  13    13816.86    14167.06    346.08 o 
 -11   1  13     1094.09      945.02    181.92 o 
  -9   1  13      715.40      755.23     59.25 o 
  -7   1  13     5537.80     7264.32    191.04 o 
  -5   1  13    42473.58    50883.66   1030.59 o 
  -3   1  13     4357.27     5509.09    166.60 o 
  -1   1  13      801.83      649.57     89.58 o 
   1   1  13      543.75      620.25    157.27 o 
   3   1  13       18.43       77.55    102.20 o 
   5   1  13     4183.07     3949.86    230.07 o 
   7   1  13     3321.22     3729.09    235.17 o 
   9   1  13      573.84      877.10    162.60 o 
  11   1  13       21.98       56.29    147.97 o 
  13   1  13     1076.60     1165.95    139.64 o 
  15   1  13       17.25      -84.68    121.42 o 
  17   1  13       17.74      -24.54    107.67 o 
  19   1  13      676.77      447.31    127.34 o 
  21   1  13       78.56      168.59    132.26 o 
  23   1  13      460.08      487.21    149.23 o 
  25   1  13        9.46      -75.98    154.47 o 
 -42   2  13      654.14      783.62    180.84 o 
 -40   2  13      235.73      264.37    149.35 o 
 -38   2  13     1483.82     1751.53    157.47 o 
 -36   2  13      290.25      392.13    125.49 o 
 -34   2  13     2713.13     2616.35    192.67 o 
 -32   2  13      275.84      389.72    123.09 o 
 -30   2  13     3260.41     3264.53    172.28 o 
 -28   2  13     2474.68     2385.71    236.84 o 
 -26   2  13     2069.38     2318.79    157.75 o 
 -24   2  13    14993.28    12771.48    355.47 o 
 -22   2  13     2988.41     2995.95    220.72 o 
 -18   2  13      222.34       57.29    117.76 o 
 -16   2  13    32619.00    31950.93    668.25 o 
 -14   2  13     8390.02     7738.67    267.30 o 
 -12   2  13    43909.80    48753.61    978.47 o 
 -10   2  13       77.99       69.07     43.25 o 
  -8   2  13     1182.17      915.42    116.89 o 
  -6   2  13    19549.77    20897.46    541.53 o 
  -4   2  13     5282.82     5254.83    213.06 o 
   0   2  13     2013.35     2680.98    235.40 o 
   2   2  13     1007.00     1231.19    187.52 o 
   4   2  13     3548.96     3529.08    216.89 o 
   6   2  13     5052.10     5351.84    259.75 o 
   8   2  13       11.71        2.36    132.66 o 
  10   2  13      105.77       57.87    290.56 o 
  12   2  13     4051.69     4196.89    203.14 o 
  14   2  13     1982.47     1971.63    162.67 o 
  16   2  13     1330.46     1268.53    161.45 o 
  18   2  13       70.06        9.63    114.03 o 
  20   2  13      593.92      463.87    132.38 o 
  22   2  13       14.46      -30.27    133.46 o 
  24   2  13      334.38      232.20    149.33 o 
 -43   3  13        4.58     -138.14    173.56 o 
 -41   3  13     2837.33     2734.49    184.83 o 
 -39   3  13     1245.92     1415.15    154.93 o 
 -37   3  13       24.39     -108.24    120.58 o 
 -35   3  13      200.05      135.41    117.63 o 
 -33   3  13     3012.26     2859.41    186.14 o 
 -31   3  13     7673.02     7436.17    294.38 o 
 -29   3  13      311.85      309.48    113.07 o 
 -27   3  13     1457.47     1210.28    120.09 o 
 -25   3  13      779.88      810.68    115.88 o 
 -23   3  13    16993.77    16105.65    345.99 o 
 -21   3  13     1856.45     2157.10    172.11 o 
 -19   3  13      140.42       59.38     55.13 o 
 -17   3  13     4494.68     3441.14    172.37 o 
 -15   3  13    16561.18    16982.18    680.57 o 
 -13   3  13    44400.35    44788.78   1241.43 o 
 -11   3  13     5321.77     5355.22    191.62 o 
  -9   3  13      291.94      324.26    141.89 o 
  -7   3  13     3826.08     3813.56    291.22 o 
  -5   3  13    53846.03    58681.60   1506.57 o 
  -3   3  13     5031.16     6423.93    418.56 o 
  -1   3  13     6107.47     6347.88    254.96 o 
   1   3  13     4392.81     5038.85    231.47 o 
   3   3  13    10526.94    10102.97    362.75 o 
   5   3  13     4012.87     4704.68    275.57 o 
   7   3  13     2036.90     2191.97    142.41 o 
   9   3  13      618.37      800.50    118.83 o 
  11   3  13      273.27      236.91    115.21 o 
  13   3  13     4203.05     4421.42    219.04 o 
  15   3  13       40.59      -40.22    127.86 o 
  17   3  13       18.33       21.71    140.85 o 
  19   3  13      341.34      501.64    131.35 o 
  21   3  13      543.46      693.84    148.11 o 
  23   3  13      276.96      187.79    147.70 o 
 -42   4  13      501.71      878.81    216.44 o 
 -40   4  13      340.10      709.69    165.86 o 
 -38   4  13     1743.95     1942.63    180.95 o 
 -36   4  13      577.52      409.60    145.78 o 
 -34   4  13      687.01      628.14    154.05 o 
 -32   4  13      842.71     1001.14    163.27 o 
 -30   4  13     7112.25     7433.23    525.48 o 
 -28   4  13     3569.43     3392.19    371.48 o 
 -26   4  13     1211.07      966.14    170.09 o 
 -24   4  13    13092.04    11608.17    325.03 o 
 -22   4  13     2239.32     2205.92    127.57 o 
 -20   4  13    14601.81    14880.76    322.73 o 
 -18   4  13     2501.69     2841.03    174.68 o 
 -16   4  13    40865.01    42483.13    899.22 o 
 -14   4  13     3530.42     2970.06    206.54 o 
 -12   4  13    27365.18    30351.85   1195.53 o 
 -10   4  13      486.08      523.73    166.81 o 
  -8   4  13     2305.94     2591.38    253.23 o 
  -6   4  13    24714.19    23807.91    970.96 o 
  -4   4  13     4383.06     5535.09    365.59 o 
  -2   4  13     5990.99     5896.42    378.56 o 
   0   4  13     2865.38     2816.45    168.60 o 
   2   4  13     7609.16     8667.38    250.08 o 
   4   4  13      112.00      291.48     94.14 o 
   6   4  13     6157.89     6140.85    219.53 o 
   8   4  13      415.15      230.47    108.94 o 
  10   4  13     1098.77     1004.74    133.95 o 
  12   4  13     1802.05     1621.90    156.13 o 
  14   4  13      975.49     1103.89    149.14 o 
  16   4  13      267.76      224.69    142.11 o 
  18   4  13       30.28      179.39    152.28 o 
  20   4  13      303.71      215.46    240.21 o 
  22   4  13        5.42      222.48    232.61 o 
 -39   5  13      871.89     1062.73    177.56 o 
 -37   5  13      610.06      571.70    157.42 o 
 -35   5  13     1050.84      969.75    264.13 o 
 -33   5  13     1687.52     1791.41    192.49 o 
 -31   5  13     1875.77     2090.57    195.01 o 
 -29   5  13      305.24      329.48    140.79 o 
 -27   5  13      674.28      929.48    146.69 o 
 -25   5  13      155.55      206.93    118.68 o 
 -23   5  13     5205.40     5918.02    263.28 o 
 -21   5  13       49.14       36.51     88.10 o 
 -19   5  13       24.96        3.43     81.13 o 
 -17   5  13        7.48      -35.93    110.20 o 
 -15   5  13     4178.49     5168.63    170.61 o 
 -13   5  13    14695.35    14866.20    313.17 o 
 -11   5  13      405.67      465.14    117.97 o 
  -9   5  13       32.53      179.44    122.08 o 
  -7   5  13        5.69       73.21    149.95 o 
  -5   5  13     8968.13     8876.60    304.72 o 
  -3   5  13      244.20      402.61    113.56 o 
  -1   5  13     1023.67      937.05    127.06 o 
   1   5  13     1388.29     1459.08    146.65 o 
   3   5  13     2000.82     2029.99    169.99 o 
   5   5  13     2824.07     2671.01    192.74 o 
   7   5  13      138.02      304.06    136.94 o 
   9   5  13     2030.28     1985.34    192.18 o 
  11   5  13       68.06     -113.55    146.91 o 
  13   5  13     1092.00     1351.57    200.77 o 
  15   5  13       46.17      443.61    471.77 o 
  17   5  13      130.57     -144.61    184.80 o 
  19   5  13        4.10      -56.21    157.14 o 
  21   5  13      176.59       -2.74    162.06 o 
 -38   6  13      290.44      404.30    167.47 o 
 -36   6  13      638.45      546.01    166.55 o 
 -34   6  13      116.85      388.24    153.42 o 
 -32   6  13       95.76      132.19    163.99 o 
 -30   6  13      424.34      857.75    169.86 o 
 -28   6  13     2826.49     2652.22    197.54 o 
 -26   6  13      182.40      299.61    133.91 o 
 -24   6  13      564.25      592.34    173.96 o 
 -22   6  13      103.80      144.87    118.87 o 
 -20   6  13     5800.54     5850.46    204.56 o 
 -18   6  13       64.00       -8.84    106.78 o 
 -16   6  13     1419.80     1375.80    114.66 o 
 -14   6  13     1334.52     1203.84    108.72 o 
 -12   6  13     1271.98     1442.93    134.15 o 
 -10   6  13     1060.32     1175.20    208.43 o 
  -8   6  13      510.00      852.51    137.32 o 
  -6   6  13     2584.57     2514.76    345.26 o 
  -4   6  13     1048.83     1012.60    143.34 o 
  -2   6  13      278.16      238.21    128.27 o 
   0   6  13      359.70      316.49    134.29 o 
   2   6  13     2709.31     2486.58    321.66 o 
   4   6  13      350.05      167.05    138.62 o 
   6   6  13      148.66      165.71    141.67 o 
   8   6  13      135.26      -51.39    149.08 o 
  10   6  13      550.98      480.44    170.55 o 
  12   6  13       11.12      -81.32    166.68 o 
  14   6  13       23.48      189.59    178.66 o 
  16   6  13      148.74     -142.76    233.35 o 
  18   6  13       16.28     -275.77    196.27 o 
  20   6  13       44.83       38.14    166.17 o 
 -37   7  13      307.24      421.35    169.55 o 
 -35   7  13      556.32      515.81    158.44 o 
 -33   7  13      167.31       36.40    141.32 o 
 -31   7  13       18.01     -108.62    159.87 o 
 -29   7  13      175.79      147.55    238.33 o 
 -27   7  13      359.47      272.36    153.68 o 
 -25   7  13       27.32      -43.86    150.99 o 
 -23   7  13      169.21      146.52    131.26 o 
 -21   7  13       18.78      -18.94    120.92 o 
 -19   7  13      137.40      124.25    108.83 o 
 -17   7  13      545.41      382.94    108.96 o 
 -15   7  13       28.08      -45.15     97.37 o 
 -13   7  13     5449.86     5234.62    258.66 o 
 -11   7  13       17.92       19.84    119.29 o 
  -9   7  13      313.20      316.13    141.53 o 
  -7   7  13     2130.30     2239.88    280.34 o 
  -5   7  13      393.61      568.92    145.13 o 
  -3   7  13       45.39      113.01    133.32 o 
  -1   7  13     4842.60     5027.25    264.02 o 
   1   7  13      262.03      220.40    146.52 o 
   3   7  13      747.62      743.39    164.36 o 
   5   7  13     1095.61      690.25    170.76 o 
   7   7  13      115.22      339.13    166.53 o 
   9   7  13       11.94      192.32    169.64 o 
  11   7  13      367.98      156.90    256.54 o 
  13   7  13      113.86      373.89    192.05 o 
  15   7  13       37.97      145.01    203.76 o 
  17   7  13      351.84      426.91    215.43 o 
 -34   8  13      169.93      179.46    161.67 o 
 -32   8  13      309.07      127.34    154.96 o 
 -30   8  13      117.66     -241.38    351.06 o 
 -28   8  13       11.75       96.84    166.47 o 
 -26   8  13       15.45     -235.78    188.74 o 
 -24   8  13     1152.40      807.14    250.41 o 
 -22   8  13      278.20      405.23    174.62 o 
 -20   8  13      285.11      398.80    194.22 o 
 -18   8  13      931.80      827.29    129.35 o 
 -16   8  13     3941.75     4292.88    240.67 o 
 -14   8  13       53.82      -17.65    134.57 o 
 -12   8  13     1981.27     1848.59    269.30 o 
 -10   8  13      236.50      250.28    130.11 o 
  -8   8  13       21.76       92.40    129.64 o 
  -6   8  13     1499.88     1690.48    273.12 o 
  -4   8  13      206.58      370.43    164.65 o 
  -2   8  13     1534.56     1416.75    181.56 o 
   0   8  13      663.16      698.13    177.80 o 
   2   8  13       54.79      384.92    409.34 o 
   4   8  13      138.77       83.92    169.87 o 
   6   8  13     1291.88      961.72    197.37 o 
   8   8  13       54.66       12.38    175.11 o 
  10   8  13       25.28       15.52    258.41 o 
  12   8  13      249.27      412.66    279.88 o 
  14   8  13      169.86      -69.78    273.20 o 
 -29   9  13        6.76      511.72    202.62 o 
 -27   9  13      237.20      147.37    194.29 o 
 -25   9  13       72.87      212.71    190.11 o 
 -23   9  13     1378.95     1258.84    206.24 o 
 -21   9  13        6.26      174.76    174.40 o 
 -19   9  13       19.44     -233.67    380.38 o 
 -17   9  13      184.74      -73.04    282.80 o 
 -15   9  13      695.32      272.71    269.66 o 
 -13   9  13     1648.08     1495.96    311.01 o 
 -11   9  13      387.51       45.72    274.54 o 
  -9   9  13       15.32      146.10    269.44 o 
  -7   9  13      460.80      575.06    268.14 o 
  -5   9  13     2219.17     1796.57    315.06 o 
  -3   9  13      272.69      454.10    264.13 o 
  -1   9  13      278.26      338.80    278.33 o 
   1   9  13      231.59      186.20    274.25 o 
   3   9  13      366.41      202.76    280.12 o 
   5   9  13      443.66      995.90    297.80 o 
   7   9  13      109.81      -89.55    278.41 o 
   9   9  13        9.17      334.33    299.45 o 
  11   9  13       84.62     -266.24    286.70 o 
 -26  10  13        2.41       48.17    204.70 o 
 -24  10  13      748.93      877.13    216.81 o 
 -22  10  13      168.69      136.77    312.22 o 
 -20  10  13      979.04      561.13    321.78 o 
 -18  10  13       82.89      -61.78    295.43 o 
 -16  10  13     1286.34      887.24    332.66 o 
 -14  10  13      787.03      552.38    308.46 o 
 -12  10  13     1553.82     1203.04    323.22 o 
 -10  10  13      339.71      -98.20    308.39 o 
  -8  10  13       18.51      -16.19    308.71 o 
  -6  10  13     1522.14     1097.15    334.53 o 
  -4  10  13      465.64      415.71    314.17 o 
  -2  10  13       87.23       62.68    301.98 o 
   0  10  13       16.05     -448.95    291.11 o 
   2  10  13      395.90      398.46    316.97 o 
   4  10  13       24.14       80.93    297.43 o 
   6  10  13      366.00      102.67    292.23 o 
 -17  11  13      120.26     -104.24    318.01 o 
 -15  11  13      145.27       23.45    330.74 o 
 -13  11  13      152.15      329.02    323.50 o 
 -11  11  13      133.07      459.37    338.05 o 
  -9  11  13        6.99      -27.19    307.47 o 
  -7  11  13        0.33      129.77    331.69 o 
  -5  11  13      886.05      340.18    334.21 o 
  -3  11  13        1.39     -296.20    316.85 o 
  -1  11  13       46.16      119.00    320.76 o 
 -44   0  14      836.43      367.02    260.03 o 
 -42   0  14     1016.79      766.14    189.56 o 
 -40   0  14      784.92      674.74    182.86 o 
 -38   0  14      942.61      608.73    170.39 o 
 -36   0  14     1873.92     2183.53    196.89 o 
 -34   0  14     4170.81     4058.69    284.83 o 
 -32   0  14       71.20      -31.65    299.76 o 
 -30   0  14    22470.29    19688.71    973.44 o 
 -28   0  14     2397.24     1576.15    317.16 o 
 -26   0  14    16661.46    16849.29    835.73 o 
 -24   0  14     2747.20     3776.11    381.70 o 
 -22   0  14     3808.08     4072.24    371.49 o 
 -20   0  14     7144.68     7066.59    296.68 o 
 -18   0  14    24492.25    25795.56    906.17 o 
 -16   0  14    11187.96    10509.27    631.60 o 
 -14   0  14     6688.26     5836.67    301.77 o 
 -12   0  14    11321.08    11337.23    507.78 o 
 -10   0  14      383.03      647.95     68.59 o 
  -8   0  14    24018.82    24361.94    610.29 o 
  -6   0  14     1912.98     2013.23    320.28 o 
  -4   0  14     6224.31     7578.54    401.89 o 
  -2   0  14    49899.13    55293.61   2035.67 o 
   0   0  14    10916.33    11030.63    534.70 o 
   2   0  14     9066.09    10830.73    543.26 o 
   4   0  14     2936.09     3135.26    295.03 o 
   6   0  14     4983.61     6130.62    422.84 o 
   8   0  14      114.71      178.23    204.08 o 
  10   0  14    15356.48    14938.93    747.11 o 
  12   0  14      891.87      640.65    265.11 o 
  14   0  14        0.84      -65.64    224.49 o 
  16   0  14      559.18      676.24    309.10 o 
  18   0  14      689.81      858.37    251.37 o 
  20   0  14      436.14      542.04    188.49 o 
  22   0  14      834.13     1072.58    586.21 o 
  24   0  14      629.83      989.23    242.08 o 
 -43   1  14        1.15      -25.97    170.34 o 
 -41   1  14       18.91     -122.18    120.18 o 
 -39   1  14      330.03       87.34    129.29 o 
 -37   1  14     3776.58     3954.22    189.22 o 
 -35   1  14      207.19      351.21    159.26 o 
 -33   1  14     2479.06     2470.72    171.25 o 
 -31   1  14       88.11       18.68    131.28 o 
 -29   1  14     6647.56     5924.64    255.96 o 
 -27   1  14    13060.64    12324.55    358.93 o 
 -25   1  14     4829.13     5220.50    548.01 o 
 -23   1  14     2691.39     3097.64    239.53 o 
 -21   1  14      110.63       70.18    107.08 o 
 -19   1  14    20950.84    20995.94    656.54 o 
 -17   1  14     2054.60     2421.52    121.54 o 
 -15   1  14     3945.73     3983.68    139.90 o 
 -13   1  14     2507.97     2693.64    157.99 o 
 -11   1  14     8137.05     8237.03    209.20 o 
  -9   1  14    33263.40    35957.84    741.40 o 
  -7   1  14     9360.25     9235.36    231.51 o 
  -5   1  14     4361.90     4715.17    150.30 o 
  -3   1  14     1564.98     2534.72    117.87 o 
  -1   1  14    38974.57    40161.41   1073.59 o 
   1   1  14      252.33      201.69    108.07 o 
   3   1  14    28836.17    29969.91   1089.53 o 
   5   1  14     3578.70     3926.28    240.17 o 
   7   1  14     3643.71     3870.60    250.74 o 
   9   1  14     5173.27     4819.17    285.29 o 
  11   1  14     2880.39     2639.29    624.83 o 
  13   1  14       13.09        0.70    247.27 o 
  15   1  14       16.18      111.09    132.41 o 
  17   1  14     2720.70     3127.64    299.05 o 
  19   1  14        3.25     -153.00    123.00 o 
  21   1  14        6.83      -15.41    204.07 o 
  23   1  14      107.37      -97.41    145.99 o 
 -44   2  14      955.30     1427.95    203.38 o 
 -42   2  14       69.25      173.48    144.50 o 
 -40   2  14     1349.98     1354.25    156.25 o 
 -38   2  14      849.00      768.78    161.55 o 
 -36   2  14     1988.27     1758.82    145.35 o 
 -34   2  14      433.31      553.03    136.24 o 
 -32   2  14     1357.38     1217.74    139.80 o 
 -30   2  14     1023.99     1009.14    127.75 o 
 -28   2  14      630.07      629.89    160.67 o 
 -26   2  14     1869.29     2302.17    191.88 o 
 -24   2  14      536.83      567.61    107.39 o 
 -22   2  14      218.18      190.94     78.62 o 
 -20   2  14     1193.57      422.39    291.18 o 
 -18   2  14      236.51      140.44     57.82 o 
 -14   2  14      971.48     1497.91     79.86 o 
 -12   2  14     4492.19     5114.85    163.29 o 
 -10   2  14       78.00      184.17     54.22 o 
  -8   2  14    12045.41    12048.33    341.04 o 
  -6   2  14       61.51       53.88     37.03 o 
  -4   2  14       88.43       35.67     35.35 o 
  -2   2  14     2893.33     3657.99    269.29 o 
   0   2  14     2717.05     3084.81    263.49 o 
   2   2  14     2461.24     2370.16    181.83 o 
   4   2  14      131.56       72.88    115.25 o 
   6   2  14     1037.27      892.82    242.81 o 
   8   2  14       91.59       73.49    138.26 o 
  10   2  14      142.75      256.29    157.74 o 
  12   2  14       35.08      -33.78    167.39 o 
  14   2  14        5.43      -82.33    127.79 o 
  16   2  14      240.63      336.93    148.42 o 
  18   2  14      107.21      333.63    158.94 o 
  20   2  14       29.67       61.51    133.20 o 
  22   2  14      107.81      133.49    147.80 o 
  24   2  14        8.95      131.03    154.23 o 
 -43   3  14       15.11       41.01    150.24 o 
 -41   3  14      105.60      172.26    146.20 o 
 -39   3  14       82.58       76.46    133.83 o 
 -37   3  14       18.87      -69.87    126.59 o 
 -35   3  14       11.20       33.58    130.56 o 
 -33   3  14       98.38      245.66    126.45 o 
 -31   3  14       29.32        5.42    115.17 o 
 -29   3  14       29.29       -9.27    103.89 o 
 -27   3  14      566.50      717.21    112.59 o 
 -25   3  14        4.28       48.27    101.46 o 
 -23   3  14       43.56        8.39     82.70 o 
 -21   3  14     1607.66     1422.02    108.91 o 
 -19   3  14     1332.46     1362.04     94.20 o 
 -17   3  14       27.65       22.66     58.10 o 
 -15   3  14      380.33      458.52     88.32 o 
 -13   3  14     1585.93     1358.05    121.67 o 
 -11   3  14       71.44       20.38     59.88 o 
  -9   3  14        1.92       62.06     71.27 o 
  -7   3  14      577.59      938.35    108.63 o 
  -5   3  14      468.99      474.29     99.01 o 
  -3   3  14      114.43       61.15     88.80 o 
  -1   3  14      458.13      505.49    115.31 o 
   1   3  14      467.26      566.21    121.82 o 
   3   3  14     2717.93     2472.60    438.41 o 
   5   3  14      405.59      390.61    139.93 o 
   7   3  14      238.64      317.17    149.69 o 
   9   3  14      201.04      249.91    155.01 o 
  11   3  14       46.35      -45.35    116.50 o 
  13   3  14       45.52       92.76    124.75 o 
  15   3  14      191.54      220.79    143.79 o 
  17   3  14       11.25     -122.55    215.41 o 
  19   3  14        1.81      -10.36    155.33 o 
  21   3  14       22.36       83.83    142.05 o 
  23   3  14        4.00     -239.36    146.98 o 
 -42   4  14        0.89      131.10    164.75 o 
 -40   4  14       79.56      140.38    158.81 o 
 -38   4  14      263.56      -14.90    163.57 o 
 -36   4  14        5.04      -93.96    222.12 o 
 -34   4  14      499.68      485.04    229.97 o 
 -32   4  14        0.52      -81.25    138.24 o 
 -30   4  14     2391.82     1869.03    172.25 o 
 -28   4  14     1219.48     1067.78    143.19 o 
 -26   4  14     1376.58     1462.03    143.58 o 
 -24   4  14       26.86      -35.08     99.81 o 
 -22   4  14       29.12       54.58     83.84 o 
 -20   4  14     1223.36     1273.98    121.36 o 
 -18   4  14      135.20      110.09     82.88 o 
 -16   4  14     1977.48     1753.56    116.61 o 
 -14   4  14     1201.60     1189.50    127.47 o 
 -12   4  14      398.52      501.49     89.92 o 
 -10   4  14        3.47     -190.56    138.84 o 
  -8   4  14      584.67      548.88    163.74 o 
  -6   4  14      231.64      221.51    164.86 o 
  -4   4  14      106.97      144.25    148.82 o 
  -2   4  14     6222.04     6420.13    410.29 o 
   0   4  14       13.55      166.97    160.15 o 
   2   4  14     1985.66     2607.08    300.47 o 
   4   4  14      121.69      -16.60    140.37 o 
   6   4  14       17.12        8.64     99.28 o 
   8   4  14       22.62      -68.09    121.45 o 
  10   4  14     1566.83     1450.36    149.56 o 
  12   4  14        3.17       69.27    124.32 o 
  14   4  14      712.20      257.88    142.27 o 
  16   4  14       70.86      194.37    151.30 o 
  18   4  14        7.08     -110.38    154.58 o 
  20   4  14       59.60       -6.00    138.89 o 
  22   4  14       55.70       22.37    183.54 o 
 -41   5  14      295.63       62.21    265.96 o 
 -39   5  14       50.82     -161.00    155.35 o 
 -37   5  14     1383.26     1040.04    181.48 o 
 -35   5  14      115.08       -0.90    163.14 o 
 -33   5  14      173.64      592.69    167.40 o 
 -31   5  14       88.23      -18.62    143.56 o 
 -29   5  14     2812.71     2674.40    282.98 o 
 -27   5  14     3147.44     3021.05    194.25 o 
 -25   5  14      829.83     1113.84    267.33 o 
 -23   5  14        2.96      124.34    206.56 o 
 -21   5  14        3.57     -134.00    101.74 o 
 -19   5  14     3533.16     4306.84    163.42 o 
 -17   5  14      211.98      231.37     81.56 o 
 -15   5  14      982.03      839.96     90.90 o 
 -13   5  14      126.11      125.80     74.18 o 
 -11   5  14      824.88     1097.75    323.06 o 
  -9   5  14    10096.01    10600.36    343.84 o 
  -7   5  14     3855.66     4352.65    211.00 o 
  -5   5  14      598.66      485.31    118.24 o 
  -3   5  14     1523.71     1733.06    154.58 o 
  -1   5  14    10803.48    11365.89    369.66 o 
   1   5  14      166.81      116.77    119.86 o 
   3   5  14     7273.88     6834.00    282.12 o 
   5   5  14      184.88      118.77    130.56 o 
   7   5  14      197.09      511.64    207.31 o 
   9   5  14     2705.11     3017.49    351.22 o 
  11   5  14      679.04      664.31    209.45 o 
  13   5  14       16.70      -93.99    320.69 o 
  15   5  14       23.82       53.83    179.23 o 
  17   5  14      383.89      430.05    201.72 o 
  19   5  14       45.69      228.96    213.31 o 
  21   5  14       90.32      254.37    186.79 o 
 -38   6  14     1472.62     1179.59    183.24 o 
 -36   6  14     2593.98     2530.62    196.48 o 
 -34   6  14       31.45       19.97    168.12 o 
 -32   6  14      773.19      913.05    276.77 o 
 -30   6  14     2159.24     1679.14    261.17 o 
 -28   6  14      270.16       69.26    233.17 o 
 -26   6  14     1269.00     1300.52    157.72 o 
 -24   6  14      399.73      500.05    132.16 o 
 -22   6  14      119.40      100.60    102.85 o 
 -20   6  14     3535.26     3322.45    343.75 o 
 -18   6  14      600.18      793.38    154.13 o 
 -16   6  14     1219.19     1747.68    123.84 o 
 -14   6  14       38.63     -101.50     80.66 o 
 -12   6  14     6921.17     8746.36    277.77 o 
 -10   6  14     1582.99     1973.92    175.64 o 
  -8   6  14    14906.26    14442.74    445.52 o 
  -6   6  14      661.33      449.13    135.58 o 
  -4   6  14      423.82      615.14    225.87 o 
  -2   6  14     2783.43     3496.87    408.79 o 
   0   6  14     6695.98     5792.70    266.08 o 
   2   6  14     1549.95     1654.07    261.82 o 
   4   6  14     2856.71     2740.27    207.43 o 
   6   6  14     1470.34     1806.77    192.08 o 
   8   6  14      734.75      878.72    185.08 o 
  10   6  14      457.60      732.16    180.71 o 
  12   6  14      459.47      375.65    191.91 o 
  14   6  14        9.68      265.54    193.22 o 
  16   6  14      162.77      -27.43    192.78 o 
  18   6  14      245.19      560.92    224.15 o 
 -37   7  14      273.12      340.83    166.65 o 
 -35   7  14      315.74      425.45    371.74 o 
 -33   7  14      622.76      732.85    209.25 o 
 -31   7  14       93.91      177.47    165.66 o 
 -29   7  14      334.87      379.54    158.09 o 
 -27   7  14     4509.84     4069.77    235.30 o 
 -25   7  14     1083.26      737.02    155.22 o 
 -23   7  14      230.38       49.11    135.67 o 
 -21   7  14       66.68      -47.38    108.53 o 
 -19   7  14     8136.81     8019.25    246.91 o 
 -17   7  14       77.05      494.34    111.57 o 
 -15   7  14     1606.85     1934.83    167.13 o 
 -13   7  14      231.26      352.80    129.14 o 
 -11   7  14     1734.92     1771.64    161.25 o 
  -9   7  14     2186.78     3343.36    226.43 o 
  -7   7  14     3870.83     4509.39    403.32 o 
  -5   7  14       50.88      155.95    139.78 o 
  -3   7  14      762.50      632.72    216.66 o 
  -1   7  14     7983.98     7996.06    326.82 o 
   1   7  14        5.26     -110.58    142.73 o 
   3   7  14     1086.08      935.04    180.79 o 
   5   7  14      562.65      529.79    170.45 o 
   7   7  14     1329.58     1522.75    455.06 o 
   9   7  14     1063.74      966.29    200.95 o 
  11   7  14      583.16      620.77    196.41 o 
  13   7  14        8.33      -10.71    194.63 o 
  15   7  14       36.80     -205.38    195.40 o 
  17   7  14      426.38      409.26    298.34 o 
 -34   8  14      508.90      556.81    314.65 o 
 -32   8  14       25.90       90.45    180.33 o 
 -30   8  14      450.30      583.17    221.80 o 
 -28   8  14       43.55      -39.29    160.97 o 
 -26   8  14      913.26     1275.70    180.76 o 
 -24   8  14      517.03      555.44    162.14 o 
 -22   8  14       71.96      219.33    146.81 o 
 -20   8  14      340.50      342.99    129.87 o 
 -18   8  14      209.30      224.36    120.02 o 
 -16   8  14     2283.54     2920.43    207.05 o 
 -14   8  14      203.61        2.68    140.46 o 
 -12   8  14      885.70      893.16    154.19 o 
 -10   8  14        1.36        7.58    128.64 o 
  -8   8  14     1472.30     1351.45    188.70 o 
  -6   8  14       73.75     -207.73    154.90 o 
  -4   8  14       27.41      149.62    199.54 o 
  -2   8  14     1959.71     2006.20    209.84 o 
   0   8  14      496.89      217.31    169.08 o 
   2   8  14      201.66      275.34    197.45 o 
   4   8  14       51.29       74.20    176.24 o 
   6   8  14      549.82      689.93    204.03 o 
   8   8  14       43.22      224.08    188.64 o 
  10   8  14      314.95      315.25    213.65 o 
  12   8  14      104.65      164.97    273.10 o 
  14   8  14       31.63      560.14    314.39 o 
 -29   9  14       13.84       53.56    197.68 o 
 -27   9  14      190.01      281.92    261.15 o 
 -25   9  14       62.81       60.62    449.29 o 
 -23   9  14      120.59       -1.55    230.40 o 
 -21   9  14        4.08      204.70    376.01 o 
 -19   9  14      574.29      376.72    302.78 o 
 -17   9  14       12.63      192.18    268.52 o 
 -15   9  14       37.80       49.17    272.86 o 
 -13   9  14       47.87       56.00    271.37 o 
 -11   9  14      565.20      160.82    265.16 o 
  -9   9  14       45.15     -274.02    245.93 o 
  -7   9  14        3.91      348.46    264.64 o 
  -5   9  14       18.96     -460.56    230.28 o 
  -3   9  14      145.26      288.39    271.25 o 
  -1   9  14       90.20       45.69    256.36 o 
   1   9  14       21.75     -378.72    266.72 o 
   3   9  14        1.57      -32.74    263.80 o 
   5   9  14      147.43      167.11    288.50 o 
   7   9  14      247.84      201.06    297.14 o 
   9   9  14        3.04     -495.35    289.48 o 
 -24  10  14        1.73      -15.80    196.37 o 
 -22  10  14      142.40      518.52    326.93 o 
 -20  10  14      212.57      139.06    323.59 o 
 -18  10  14      227.40      685.79    314.29 o 
 -16  10  14       41.62     -270.97    306.18 o 
 -14  10  14      137.14       11.27    298.34 o 
 -12  10  14       63.06      256.58    319.85 o 
 -10  10  14      134.60       30.18    294.19 o 
  -8  10  14       94.42     -313.09    296.18 o 
  -6  10  14       10.77      290.83    292.48 o 
  -4  10  14      159.02      181.61    294.26 o 
  -2  10  14      101.00     -479.61    274.08 o 
   0  10  14       17.52     -166.02    305.41 o 
   2  10  14      218.46      531.04    314.22 o 
   4  10  14      246.09      573.37    327.93 o 
   6  10  14       13.67     -179.39    303.46 o 
 -17  11  14        2.92     -284.50    328.49 o 
 -15  11  14       64.73       -8.08    309.88 o 
 -13  11  14      164.33      212.30    340.31 o 
 -11  11  14       29.86      277.18    331.47 o 
  -9  11  14       28.23       80.42    312.37 o 
  -7  11  14      330.22      546.71    328.17 o 
  -5  11  14        9.23       54.92    336.65 o 
  -3  11  14       75.85     -338.68    330.69 o 
 -43   1  15        9.89     -123.15    124.88 o 
 -41   1  15      451.45      326.04    144.60 o 
 -39   1  15      413.84      470.43    182.32 o 
 -37   1  15      163.04       -6.45    138.42 o 
 -35   1  15       74.85     -100.89    133.93 o 
 -33   1  15     2182.61     2278.74    199.30 o 
 -31   1  15        1.35     -127.13    179.72 o 
 -29   1  15       19.30      349.49    130.69 o 
 -27   1  15     1466.67     1538.15    272.23 o 
 -25   1  15     2480.33     2316.59    238.35 o 
 -23   1  15     4196.74     4267.38    349.16 o 
 -21   1  15     7547.86     6985.14    221.03 o 
 -19   1  15      502.50      442.76    126.27 o 
 -17   1  15     1000.93     1079.46     94.57 o 
 -15   1  15    13793.08    14469.17    362.69 o 
 -13   1  15     7643.61     8934.35    217.30 o 
 -11   1  15     2198.71     2279.19    146.25 o 
  -9   1  15     1031.07     1093.70    116.66 o 
  -7   1  15       79.92       54.79     88.46 o 
  -5   1  15     1629.86     1600.43     94.97 o 
  -3   1  15     2083.99     2153.09    303.26 o 
  -1   1  15     4327.00     5209.83    247.93 o 
   1   1  15     1062.09     1019.44    145.26 o 
   3   1  15     2208.25     2455.16    195.97 o 
   5   1  15      115.96      317.79    141.11 o 
   7   1  15      734.01      710.32    220.30 o 
   9   1  15      252.64      237.67    165.69 o 
  11   1  15     2057.22     2112.03    262.05 o 
  13   1  15       25.32      235.53    178.86 o 
  15   1  15      217.95      198.83    236.09 o 
  17   1  15       79.17      275.83    150.61 o 
  19   1  15      157.28      469.58    171.84 o 
  21   1  15      512.43      443.30    151.92 o 
  23   1  15       31.27       88.08    152.59 o 
 -44   2  15       65.92      140.94    154.80 o 
 -42   2  15       63.79      272.05    158.80 o 
 -40   2  15     1528.59     1990.31    299.17 o 
 -38   2  15      154.50      226.50    148.47 o 
 -36   2  15      260.82      229.67    175.43 o 
 -34   2  15      790.10      829.10    140.39 o 
 -32   2  15     4695.32     4094.60    434.90 o 
 -30   2  15     1691.30     2006.18    175.16 o 
 -28   2  15       11.26      -22.03    111.25 o 
 -26   2  15     5913.24     5010.45    293.88 o 
 -24   2  15     1389.96     1178.80    108.28 o 
 -22   2  15    27724.35    28057.62    554.27 o 
 -20   2  15     3178.20     3510.59    140.23 o 
 -18   2  15       41.83       14.34     40.53 o 
 -16   2  15     1827.84     2199.87    107.81 o 
 -14   2  15    10092.38     9751.33    235.53 o 
 -12   2  15     7592.45     6863.63    278.65 o 
 -10   2  15     8543.77     9485.71    285.38 o 
  -8   2  15     5361.67     5862.21    234.61 o 
  -6   2  15      481.88      589.79     84.98 o 
  -2   2  15     1200.40     1908.61    213.01 o 
   0   2  15      769.58      890.86    133.62 o 
   2   2  15     3211.71     2984.67    208.82 o 
   4   2  15    10369.12    11113.35    411.35 o 
   6   2  15      537.40      698.05    360.45 o 
   8   2  15      690.16      623.74    169.37 o 
  10   2  15      203.13      162.45    165.19 o 
  12   2  15      119.94      252.62    172.58 o 
  14   2  15     1665.37     1802.79    304.40 o 
  16   2  15      167.19       31.78    193.54 o 
  18   2  15       76.07      -96.88    155.26 o 
  20   2  15       50.38       31.26    278.58 o 
  22   2  15       26.96      278.41    154.31 o 
 -43   3  15      960.87      644.69    160.28 o 
 -41   3  15      689.83      848.73    187.60 o 
 -39   3  15      221.50      500.76    138.58 o 
 -37   3  15       13.57      -69.65    136.56 o 
 -35   3  15      773.20      501.75    138.92 o 
 -33   3  15     3991.09     3557.62    192.33 o 
 -31   3  15       29.02       73.23    190.33 o 
 -29   3  15     2565.25     2926.63    191.46 o 
 -27   3  15      485.26      504.01    126.29 o 
 -25   3  15     9004.63     7579.25    266.48 o 
 -23   3  15     7175.27     7788.51    227.97 o 
 -21   3  15    21301.43    20915.02    432.51 o 
 -19   3  15      350.12      375.44     77.06 o 
 -17   3  15     1497.79     1813.57    142.03 o 
 -15   3  15    37989.65    36622.95    992.37 o 
 -13   3  15     1715.77     1960.31     92.39 o 
 -11   3  15    16268.65    15268.36    617.24 o 
  -9   3  15     2128.10     2343.23    150.72 o 
  -7   3  15    11150.23    12180.18    390.33 o 
  -5   3  15     3774.65     3567.60    217.70 o 
  -3   3  15     8313.04     8059.12    302.54 o 
  -1   3  15      101.22      189.82    113.80 o 
   1   3  15      809.29      747.12    141.78 o 
   3   3  15    13024.35    13457.83    454.33 o 
   5   3  15      402.35      529.40    147.98 o 
   7   3  15     1560.84     1480.55    183.21 o 
   9   3  15      804.30      880.59    244.45 o 
  11   3  15      955.88     1301.49    215.57 o 
  13   3  15      621.63      801.89    148.25 o 
  15   3  15     1403.72     1347.48    177.17 o 
  17   3  15       21.46      -78.64    160.25 o 
  19   3  15      171.15      283.28    173.56 o 
  21   3  15       30.53      159.73    146.75 o 
 -42   4  15        9.54     -213.29    195.48 o 
 -40   4  15     1160.46     1284.26    178.93 o 
 -38   4  15      390.88      335.54    348.37 o 
 -36   4  15        1.32      250.20    166.85 o 
 -34   4  15       68.38      116.98    151.38 o 
 -32   4  15     4210.13     4273.21    236.23 o 
 -30   4  15     3022.50     3296.06    330.49 o 
 -28   4  15      112.84      291.87    122.47 o 
 -26   4  15     3621.16     3618.56    279.37 o 
 -24   4  15     1314.75     1272.38    139.91 o 
 -22   4  15    11911.82    11405.74    331.65 o 
 -20   4  15       51.58      279.50     93.10 o 
 -18   4  15      629.35      612.00    168.82 o 
 -16   4  15     8233.71     7634.24    295.47 o 
 -14   4  15    13501.74    12925.23    384.75 o 
 -12   4  15     5543.43     5685.18    371.40 o 
 -10   4  15     3533.02     3061.12    288.42 o 
  -8   4  15     4404.92     4433.34    353.07 o 
  -6   4  15      108.19      -77.27    143.95 o 
  -4   4  15     9842.54    10288.91    544.50 o 
  -2   4  15      872.75      459.34    198.52 o 
   0   4  15        4.98      123.01    187.10 o 
   2   4  15     1089.23      848.51    240.83 o 
   4   4  15     5244.73     5152.64    277.91 o 
   6   4  15     1247.52     1762.84    199.55 o 
   8   4  15     1874.92     1718.93    149.47 o 
  10   4  15      653.61      627.67    136.94 o 
  12   4  15       12.63       40.71    131.99 o 
  14   4  15     1390.91     1506.34    182.05 o 
  16   4  15      123.00     -228.97    165.45 o 
  18   4  15       97.93      150.73    166.02 o 
  20   4  15      184.53       90.69    187.19 o 
 -41   5  15       54.39      130.67    167.43 o 
 -39   5  15       92.84      215.68    157.60 o 
 -37   5  15      199.47      199.44    174.65 o 
 -35   5  15      542.90      217.60    165.60 o 
 -33   5  15      165.35      348.16    162.63 o 
 -31   5  15      255.37      446.37    150.00 o 
 -29   5  15      870.98     1064.22    153.66 o 
 -27   5  15      723.95     1016.85    202.80 o 
 -25   5  15      462.67      311.16    123.08 o 
 -23   5  15     1249.43     1298.45    122.43 o 
 -21   5  15     1987.44     1947.31    128.44 o 
 -19   5  15        6.70      -47.84     93.27 o 
 -17   5  15      394.06      207.72     93.79 o 
 -15   5  15     2392.61     2022.34    136.94 o 
 -13   5  15      556.03      571.16    207.80 o 
 -11   5  15     1016.00     1411.98    238.72 o 
  -9   5  15      317.94      -28.39    166.68 o 
  -7   5  15     5439.56     4848.65    370.48 o 
  -5   5  15      485.20      897.88    218.90 o 
  -3   5  15      338.72      578.79    207.36 o 
  -1   5  15      431.61      810.80    219.97 o 
   1   5  15     1276.75     1303.98    156.85 o 
   3   5  15     1108.65     1493.89    167.21 o 
   5   5  15      213.77       62.35    138.65 o 
   7   5  15       80.38      183.14    184.08 o 
   9   5  15      366.22      268.24    236.91 o 
  11   5  15       16.35      -67.95    169.18 o 
  13   5  15       70.06      295.87    183.04 o 
  15   5  15        8.39       82.10    195.35 o 
  17   5  15       13.41     -208.85    197.24 o 
  19   5  15        0.74       -8.07    213.77 o 
 -38   6  15       64.95      -91.09    187.20 o 
 -36   6  15      492.03      598.89    193.82 o 
 -34   6  15       57.75      130.29    174.32 o 
 -32   6  15      358.52      605.82    172.89 o 
 -30   6  15      585.06      580.27    256.59 o 
 -28   6  15      635.08      465.97    147.11 o 
 -26   6  15       92.16       92.17    127.96 o 
 -24   6  15       93.55      219.93    206.55 o 
 -22   6  15     1592.87     1624.58    138.28 o 
 -20   6  15        2.74       48.30    124.70 o 
 -18   6  15     1127.90     1190.29    131.65 o 
 -16   6  15      544.52      673.19    101.09 o 
 -14   6  15      540.87      536.29    164.79 o 
 -12   6  15       34.05      -51.50    123.03 o 
 -10   6  15        1.05       46.06    120.73 o 
  -8   6  15      312.46      203.97    125.41 o 
  -6   6  15     1129.30     1107.84    171.52 o 
  -4   6  15      209.34      197.38    130.80 o 
  -2   6  15      684.33      576.77    144.12 o 
   0   6  15      261.05       94.49    135.73 o 
   2   6  15       15.41       14.58    135.88 o 
   4   6  15       80.46      225.63    280.24 o 
   6   6  15      180.36      143.28    160.49 o 
   8   6  15        1.48     -164.20    228.81 o 
  10   6  15       47.53       82.44    175.97 o 
  12   6  15      167.84       35.19    180.58 o 
  14   6  15       16.98     -263.35    191.98 o 
  16   6  15        4.28     -229.92    262.97 o 
  18   6  15       78.16       34.09    334.39 o 
 -37   7  15       37.98     -285.29    408.42 o 
 -35   7  15       69.72     -150.05    170.99 o 
 -33   7  15        7.68     -250.02    179.18 o 
 -31   7  15        6.20       78.12    156.20 o 
 -29   7  15        0.11      144.24    148.21 o 
 -27   7  15       72.81       15.38    142.10 o 
 -25   7  15       11.92      151.11    137.87 o 
 -23   7  15      816.98      874.62    316.50 o 
 -21   7  15        5.12       49.71    109.22 o 
 -19   7  15        7.93      193.83    108.95 o 
 -17   7  15     1391.34     1574.56    193.93 o 
 -15   7  15      337.46      550.63    140.20 o 
 -13   7  15      695.66     1020.95    144.21 o 
 -11   7  15     1073.24      971.50    165.13 o 
  -9   7  15      834.39      602.16    163.03 o 
  -7   7  15      171.15      161.12    143.94 o 
  -5   7  15     1094.59      929.98    168.02 o 
  -3   7  15      385.82      475.52    154.00 o 
  -1   7  15      147.76      103.30    191.20 o 
   1   7  15      622.33      696.15    300.14 o 
   3   7  15       99.70     -107.82    156.94 o 
   5   7  15      122.62      231.48    170.20 o 
   7   7  15      239.92      321.48    257.71 o 
   9   7  15      470.73      704.62    200.78 o 
  11   7  15      103.88      310.42    199.83 o 
  13   7  15       60.24       10.29    381.47 o 
  15   7  15       39.56       96.50    303.92 o 
 -34   8  15      145.72      161.71    183.65 o 
 -32   8  15      174.35      432.63    182.00 o 
 -30   8  15       24.20       37.30    182.22 o 
 -28   8  15       43.52       -1.24    248.53 o 
 -26   8  15      736.89      685.78    171.83 o 
 -24   8  15       82.71      211.31    155.81 o 
 -22   8  15      932.05      464.40    155.90 o 
 -20   8  15        5.56      -13.83    132.27 o 
 -18   8  15      422.55      374.97    162.75 o 
 -16   8  15     1687.55     1919.41    190.07 o 
 -14   8  15      804.32      943.47    164.66 o 
 -12   8  15     1059.11      954.57    159.84 o 
 -10   8  15     1578.30     1398.21    308.30 o 
  -8   8  15      227.70      500.02    172.26 o 
  -6   8  15       55.88       85.45    162.12 o 
  -4   8  15     2336.95     2227.16    214.19 o 
  -2   8  15      104.43       39.70    168.35 o 
   0   8  15       22.63      320.18    175.90 o 
   2   8  15      574.94      497.35    192.32 o 
   4   8  15      569.27      502.64    192.07 o 
   6   8  15      195.69      167.95    192.48 o 
   8   8  15      644.68      523.42    206.89 o 
  10   8  15      147.87      -68.73    200.83 o 
  12   8  15        1.54      160.34    214.51 o 
 -29   9  15       43.04      -60.43    205.95 o 
 -27   9  15      179.03        7.48    408.70 o 
 -25   9  15      539.72      788.70    210.28 o 
 -23   9  15      978.21     1262.38    216.98 o 
 -21   9  15     1301.46      661.32    311.72 o 
 -19   9  15       27.92       -3.44    304.88 o 
 -17   9  15      201.00      -52.60    277.18 o 
 -15   9  15     2189.43     1597.03    324.96 o 
 -13   9  15       58.04      -45.81    268.23 o 
 -11   9  15     1063.45      753.14    286.12 o 
  -9   9  15      386.37      189.50    271.44 o 
  -7   9  15      236.02      300.11    269.00 o 
  -5   9  15      453.88      513.69    272.58 o 
  -3   9  15      721.09      558.13    275.11 o 
  -1   9  15       12.31       37.18    264.56 o 
   1   9  15      286.61      322.69    275.24 o 
   3   9  15     1248.23     1328.46    329.39 o 
   5   9  15       48.64       69.91    295.76 o 
   7   9  15      315.86      383.66    314.10 o 
   9   9  15      319.95       60.07    311.36 o 
 -24  10  15       31.38      279.12    336.81 o 
 -22  10  15     1227.66     1596.75    369.96 o 
 -20  10  15      172.71      487.42    332.02 o 
 -18  10  15      289.18      307.75    313.76 o 
 -16  10  15      371.97      714.38    326.60 o 
 -14  10  15      425.04        6.50    305.59 o 
 -12  10  15      100.05     -592.71    304.39 o 
 -10  10  15      354.27      197.78    304.81 o 
  -8  10  15      265.55      448.26    324.45 o 
  -6  10  15       49.62      115.08    310.99 o 
  -4  10  15      669.08      592.33    311.53 o 
  -2  10  15      546.87      383.89    305.73 o 
   0  10  15       69.27     -145.05    295.40 o 
   2  10  15       83.71      444.36    308.95 o 
   4  10  15      426.91      652.89    330.57 o 
 -15  11  15      219.51       12.55    339.11 o 
 -13  11  15      362.47     -459.78    331.42 o 
 -11  11  15       13.45      286.87    344.62 o 
  -9  11  15       24.79     -125.15    338.82 o 
  -7  11  15      240.49     -164.27    335.21 o 
 -44   0  16      580.84      427.84    247.23 o 
 -42   0  16       29.45       19.63    179.71 o 
 -40   0  16       52.44      -97.58    162.89 o 
 -38   0  16     1335.03     1224.67    336.22 o 
 -36   0  16     4695.98     4334.70    528.03 o 
 -34   0  16      232.15      421.33    335.16 o 
 -32   0  16      651.22      588.87    331.99 o 
 -30   0  16     3408.04     3168.19    418.53 o 
 -28   0  16     1539.97      819.05    299.60 o 
 -26   0  16       64.64     -139.16    232.43 o 
 -24   0  16     5406.84     5443.33    449.27 o 
 -22   0  16     1461.98      897.90    195.58 o 
 -20   0  16      592.61      609.53    140.66 o 
 -18   0  16    37463.49    38789.11   1051.99 o 
 -16   0  16     2370.28     2831.82    186.47 o 
 -14   0  16     1806.30     1675.07    201.53 o 
 -12   0  16     1162.01     1226.88    105.97 o 
 -10   0  16    40454.92    42589.04   1038.86 o 
  -8   0  16     1572.99     2268.98    108.17 o 
  -6   0  16    55669.13    61349.77   2250.32 o 
  -4   0  16      470.10      396.26    165.39 o 
  -2   0  16       31.45     -148.57    142.12 o 
   0   0  16    14058.53    16298.73    736.02 o 
   2   0  16     9020.90     8113.49    485.28 o 
   4   0  16      136.16     -118.54    196.53 o 
   6   0  16      316.45      170.32    202.29 o 
   8   0  16     5064.90     5245.70    450.22 o 
  10   0  16       60.35       95.71    250.23 o 
  12   0  16       24.44       80.79    256.54 o 
  14   0  16       24.53      138.57    279.87 o 
  16   0  16     1123.41     1050.46    352.49 o 
  18   0  16       26.70     -214.22    312.59 o 
  20   0  16      153.35      163.36    202.97 o 
  22   0  16      955.87      538.53    225.65 o 
 -43   1  16      713.89      716.50    141.19 o 
 -41   1  16       99.46      -55.92    134.08 o 
 -39   1  16      365.60      417.27    234.05 o 
 -37   1  16      110.16       52.96    165.18 o 
 -35   1  16     4188.90     4150.18    254.17 o 
 -33   1  16     2328.06     2111.21    195.19 o 
 -31   1  16      351.25       16.15    142.18 o 
 -29   1  16     3817.00     3581.55    383.23 o 
 -27   1  16      424.71      311.30    111.00 o 
 -25   1  16    14191.17    14284.90    517.41 o 
 -23   1  16     2015.15     1807.35    161.13 o 
 -21   1  16     7815.64     7469.92    227.70 o 
 -19   1  16    12152.54    11610.26    587.74 o 
 -17   1  16    27750.00    30058.72    591.00 o 
 -15   1  16     3483.44     3994.09    119.58 o 
 -13   1  16     3700.24     3624.90    133.78 o 
 -11   1  16    50256.11    53515.30   1084.93 o 
  -9   1  16     6471.37     8643.47    322.27 o 
  -7   1  16    17695.50    19840.45    580.87 o 
  -5   1  16    20819.80    21894.90    975.56 o 
  -3   1  16     4874.94     5911.84    268.40 o 
  -1   1  16     3602.44     4551.48    246.17 o 
   1   1  16     9798.51    10309.42    409.32 o 
   3   1  16      338.61      208.16    141.26 o 
   5   1  16      281.45      267.85    152.98 o 
   7   1  16     4922.75     5495.06    311.80 o 
   9   1  16     1505.87     1578.84    207.19 o 
  11   1  16      817.73      931.33    206.91 o 
  13   1  16      236.35       66.38    196.08 o 
  15   1  16      638.80      283.55    216.16 o 
  17   1  16        6.49     -253.06    211.71 o 
  19   1  16      693.35      515.58    183.57 o 
  21   1  16       33.05       40.18    148.65 o 
 -44   2  16       55.29      -96.35    148.58 o 
 -42   2  16       73.48     -105.49    144.95 o 
 -40   2  16       38.82      129.49    159.99 o 
 -38   2  16       68.31      200.05    219.45 o 
 -36   2  16      735.32      907.34    154.05 o 
 -34   2  16        3.85       71.08    165.84 o 
 -32   2  16       24.39      262.31    137.43 o 
 -30   2  16        2.02        8.82    119.69 o 
 -28   2  16     2307.75     2457.85    174.96 o 
 -26   2  16     1673.98     1730.49    260.93 o 
 -24   2  16     1953.33     2294.73    148.66 o 
 -22   2  16      892.19      918.70    109.64 o 
 -20   2  16     3162.90     3537.76    125.62 o 
 -18   2  16     1636.60     1486.91     94.05 o 
 -16   2  16    10166.46    10008.00    229.73 o 
 -14   2  16      195.54      129.16     41.15 o 
 -12   2  16     1221.85     1010.67     92.01 o 
 -10   2  16    11374.25    12534.67    357.09 o 
  -8   2  16      127.39       24.66     71.54 o 
  -6   2  16     1531.78     1209.38    180.12 o 
  -4   2  16     1614.46     1707.37    153.86 o 
  -2   2  16     4132.87     4253.44    283.07 o 
   0   2  16     2825.68     2912.95    276.88 o 
   2   2  16     2213.86     1705.82    181.03 o 
   4   2  16       63.24       -6.80    219.65 o 
   6   2  16        5.86      263.94    157.66 o 
   8   2  16     1426.83     1905.99    217.17 o 
  10   2  16      101.48      142.77    175.38 o 
  12   2  16       92.97      474.71    200.88 o 
  14   2  16       37.28      -36.87    194.09 o 
  16   2  16      131.57       44.12    153.77 o 
  18   2  16      331.19      310.50    192.68 o 
  20   2  16      186.20      153.93    176.27 o 
 -43   3  16      211.70        7.12    146.50 o 
 -41   3  16        6.10      255.13    168.39 o 
 -39   3  16       16.85      -47.17    190.14 o 
 -37   3  16        5.56      -99.49    190.47 o 
 -35   3  16      627.04     1141.63    153.57 o 
 -33   3  16      355.55      340.89    127.78 o 
 -31   3  16        2.40      141.81    132.72 o 
 -29   3  16        3.53      -12.47    121.59 o 
 -27   3  16      288.73      284.88    117.23 o 
 -25   3  16      609.39      817.21    106.74 o 
 -23   3  16      588.02      490.69     93.90 o 
 -21   3  16      109.41      120.37    100.75 o 
 -19   3  16       83.63      -23.15     92.75 o 
 -17   3  16      728.42      970.82    110.39 o 
 -15   3  16     1237.47     1362.45     80.67 o 
 -13   3  16     1991.51     2477.17    132.86 o 
 -11   3  16       38.30       24.31     85.15 o 
  -9   3  16       61.06      -27.19     87.57 o 
  -7   3  16        0.55      -13.26     91.56 o 
  -5   3  16      849.59      873.10    125.45 o 
  -3   3  16      382.88      265.45    259.66 o 
  -1   3  16       34.88       74.47    115.81 o 
   1   3  16      431.78      424.02    134.89 o 
   3   3  16       71.28       81.01    152.41 o 
   5   3  16      320.77      407.96    149.61 o 
   7   3  16       31.76      256.52    216.44 o 
   9   3  16       57.40      190.50    174.58 o 
  11   3  16        3.76       58.81    179.82 o 
  13   3  16       98.60      186.86    148.92 o 
  15   3  16       92.67        9.37    166.62 o 
  17   3  16       21.48       86.17    160.77 o 
  19   3  16        3.22      150.13    175.44 o 
  21   3  16        0.11      142.40    305.77 o 
 -42   4  16        4.08       74.32    163.84 o 
 -40   4  16      160.41      171.64    181.29 o 
 -38   4  16      195.69     -102.99    168.77 o 
 -36   4  16      187.71       59.54    162.15 o 
 -34   4  16        5.11       62.76    149.92 o 
 -32   4  16       50.68      -50.45    130.87 o 
 -30   4  16      990.12      748.99    144.18 o 
 -28   4  16       26.54       -1.81    138.21 o 
 -26   4  16       33.40       35.92    131.45 o 
 -24   4  16      178.60       81.34    106.97 o 
 -22   4  16      948.97     1134.13    220.12 o 
 -20   4  16      759.64      878.01    246.74 o 
 -18   4  16     1607.59     1463.66    115.10 o 
 -16   4  16      519.12      430.52     85.05 o 
 -14   4  16       21.32       29.60     80.21 o 
 -12   4  16     1210.84     1526.20    229.03 o 
 -10   4  16     3608.38     3122.80    294.51 o 
  -8   4  16       66.01      281.62    185.64 o 
  -6   4  16     4252.90     4770.50    371.85 o 
  -4   4  16        5.99      142.70    182.82 o 
  -2   4  16       10.86      -45.39    184.05 o 
   0   4  16     1044.14     1338.18    254.87 o 
   2   4  16     2191.32     1835.07    293.93 o 
   4   4  16      169.63      -48.04    217.04 o 
   6   4  16      686.45      721.96    246.11 o 
   8   4  16      242.95      448.51    261.69 o 
  10   4  16       17.97      -13.68    131.98 o 
  12   4  16       31.92     -198.67    178.46 o 
  14   4  16        4.18       73.89    157.68 o 
  16   4  16      101.77      121.62    221.37 o 
  18   4  16       36.20       14.62    175.20 o 
  20   4  16       14.38     -107.23    184.62 o 
 -41   5  16        0.45      224.52    198.03 o 
 -39   5  16      316.91      157.71    186.41 o 
 -37   5  16       98.52      177.06    176.12 o 
 -35   5  16     1054.11      780.14    382.92 o 
 -33   5  16      637.97      872.47    249.29 o 
 -31   5  16       80.74      280.61    224.70 o 
 -29   5  16     1514.05     1566.40    165.72 o 
 -27   5  16       18.18      -27.18    129.90 o 
 -25   5  16     3955.50     3779.78    201.51 o 
 -23   5  16       19.27      -12.10    112.16 o 
 -21   5  16     2725.95     2360.80    295.28 o 
 -19   5  16     5030.51     4652.89    201.13 o 
 -17   5  16    10282.02    11008.17    583.23 o 
 -15   5  16        1.47      -53.23    114.42 o 
 -13   5  16      173.91      185.93    179.31 o 
 -11   5  16    13677.97    12183.58    619.99 o 
  -9   5  16     1171.59     1236.17    233.29 o 
  -7   5  16     5115.29     5404.47    411.28 o 
  -5   5  16     6741.22     6359.33    441.45 o 
  -3   5  16      327.46      386.76    214.03 o 
  -1   5  16     1960.61     1656.15    270.81 o 
   1   5  16     3475.35     2947.43    344.94 o 
   3   5  16       58.17      101.37    228.81 o 
   5   5  16      254.89      224.80    161.57 o 
   7   5  16     1106.64     1589.48    296.03 o 
   9   5  16       67.93      -95.08    165.69 o 
  11   5  16      596.69      436.94    192.98 o 
  13   5  16      403.28       75.19    193.96 o 
  15   5  16      114.01     -118.98    188.72 o 
  17   5  16        1.69       16.64    206.43 o 
 -38   6  16      302.96       78.69    187.79 o 
 -36   6  16     1211.04     1458.68    256.07 o 
 -34   6  16       24.56       47.64    169.40 o 
 -32   6  16      110.71      115.35    157.80 o 
 -30   6  16      293.50      295.65    206.39 o 
 -28   6  16     2534.08     2865.53    229.40 o 
 -26   6  16     1670.18     1647.06    163.72 o 
 -24   6  16     3018.78     3114.32    169.77 o 
 -22   6  16     1125.13     1272.90    127.91 o 
 -20   6  16       21.86     -105.64     95.18 o 
 -18   6  16     3866.26     3660.81    164.61 o 
 -16   6  16     8771.70     8045.89    348.57 o 
 -14   6  16      348.28      327.10    125.58 o 
 -12   6  16     1422.72     1308.62    259.32 o 
 -10   6  16     7610.26     8750.19    516.67 o 
  -8   6  16      843.20      592.71    213.46 o 
  -6   6  16     6098.52     5056.65    251.78 o 
  -4   6  16     2017.05     2240.29    190.33 o 
  -2   6  16      316.23       79.56    137.68 o 
   0   6  16     3707.05     4166.49    521.47 o 
   2   6  16      972.45     1065.48    174.30 o 
   4   6  16      689.12      303.27    159.47 o 
   6   6  16       38.85      -18.62    164.34 o 
   8   6  16      661.38      446.78    184.14 o 
  10   6  16        2.05      -36.11    208.21 o 
  12   6  16     1095.03     1005.22    619.30 o 
  14   6  16       38.35      239.99    207.12 o 
  16   6  16        8.46       82.29    214.54 o 
 -37   7  16       82.30      252.75    184.46 o 
 -35   7  16     1867.65     1484.53    346.25 o 
 -33   7  16      524.61      178.23    255.05 o 
 -31   7  16       25.47      144.14    281.15 o 
 -29   7  16      890.94      653.36    205.62 o 
 -27   7  16      476.62      429.66    155.22 o 
 -25   7  16     2090.84     2252.92    367.24 o 
 -23   7  16       14.15     -101.24    125.92 o 
 -21   7  16     1951.25     2032.58    151.50 o 
 -19   7  16     2065.76     2001.91    147.30 o 
 -17   7  16     4575.89     4999.64    245.60 o 
 -15   7  16      130.09      125.19    137.94 o 
 -13   7  16       28.26       50.84    127.09 o 
 -11   7  16     7270.57     7119.56    465.05 o 
  -9   7  16     1937.79     2142.61    203.09 o 
  -7   7  16     2277.47     1834.89    190.77 o 
  -5   7  16      992.19      961.48    177.97 o 
  -3   7  16     1792.09     2434.61    210.74 o 
  -1   7  16      415.82      436.24    165.48 o 
   1   7  16     2092.58     1926.86    214.21 o 
   3   7  16      288.88      214.53    173.42 o 
   5   7  16        8.89      152.89    353.01 o 
   7   7  16      427.34      323.04    194.57 o 
   9   7  16      619.70       75.90    187.27 o 
  11   7  16       82.13       27.51    250.11 o 
  13   7  16       77.01      136.63    212.78 o 
 -34   8  16        0.60     -257.11    173.14 o 
 -32   8  16       54.86     -159.41    224.36 o 
 -30   8  16       37.67     -102.24    187.25 o 
 -28   8  16      124.01       55.15    157.08 o 
 -26   8  16       11.11      -93.24    158.08 o 
 -24   8  16      177.35       99.62    149.94 o 
 -22   8  16       77.93      -72.94    124.21 o 
 -20   8  16      544.98      -12.42    145.14 o 
 -18   8  16      829.64      836.75    210.63 o 
 -16   8  16      309.22       66.87    149.24 o 
 -14   8  16       83.91       16.21    149.99 o 
 -12   8  16      149.27      154.81    142.97 o 
 -10   8  16     1985.94     2376.05    226.21 o 
  -8   8  16       63.49      128.62    163.59 o 
  -6   8  16      982.94     1116.17    191.84 o 
  -4   8  16      184.95      275.32    173.55 o 
  -2   8  16      480.60      469.86    176.81 o 
   0   8  16      642.39      734.28    193.20 o 
   2   8  16      962.85      961.06    209.42 o 
   4   8  16      397.57      307.52    186.66 o 
   6   8  16        3.11     -158.23    190.60 o 
   8   8  16     1021.01      995.82    315.25 o 
  10   8  16      154.94      126.71    209.73 o 
 -29   9  16       23.74     -193.28    170.84 o 
 -27   9  16      111.49       47.71    289.60 o 
 -25   9  16       93.13      398.17    171.90 o 
 -23   9  16      117.63      139.35    163.42 o 
 -21   9  16        1.72     -229.02    283.15 o 
 -19   9  16       56.74      256.11    287.60 o 
 -17   9  16       18.67      108.43    286.20 o 
 -15   9  16      127.57      -37.96    277.86 o 
 -13   9  16       15.32      -61.07    278.19 o 
 -11   9  16       40.92       88.28    269.36 o 
  -9   9  16       29.82     -277.53    273.23 o 
  -7   9  16        3.44     -292.90    249.31 o 
  -5   9  16       15.64      225.55    264.67 o 
  -3   9  16      271.58      260.26    289.44 o 
  -1   9  16       78.20      139.43    270.53 o 
   1   9  16       16.61     -361.97    256.30 o 
   3   9  16        7.02      -85.75    291.91 o 
   5   9  16       28.49     -541.88    270.94 o 
   7   9  16       25.53     -329.91    306.05 o 
 -24  10  16        0.43     -309.37    301.48 o 
 -22  10  16      105.42      293.61    320.51 o 
 -20  10  16        7.65      324.90    329.78 o 
 -18  10  16       10.20      390.48    317.07 o 
 -16  10  16      200.66     -354.56    308.18 o 
 -14  10  16       10.59     -554.43    287.48 o 
 -12  10  16      244.09      477.55    335.06 o 
 -10  10  16       47.82      560.49    335.77 o 
  -8  10  16        6.16      380.88    308.21 o 
  -6  10  16      140.11       23.34    316.67 o 
  -4  10  16       45.64      112.20    299.60 o 
  -2  10  16       60.76      179.88    312.78 o 
   0  10  16       79.27      304.57    320.74 o 
   2  10  16       25.69     -321.63    288.56 o 
 -45   1  17       53.99       55.62    135.47 o 
 -43   1  17       88.87      -21.55    127.22 o 
 -41   1  17      316.34      358.36    162.53 o 
 -39   1  17     1009.89      787.81    192.46 o 
 -37   1  17        4.46     -241.94    153.79 o 
 -35   1  17      545.93      372.90    172.15 o 
 -33   1  17      246.89      -11.08    140.98 o 
 -31   1  17     3522.52     3289.18    209.13 o 
 -29   1  17      554.54      669.65    134.97 o 
 -27   1  17     1218.15     1362.49    140.35 o 
 -25   1  17     1731.22     1828.66    328.77 o 
 -23   1  17     3278.59     3768.45    173.92 o 
 -21   1  17     5072.22     4986.75    191.23 o 
 -19   1  17     2224.60     1867.50    122.82 o 
 -17   1  17     4365.14     4962.42    160.42 o 
 -15   1  17     4659.63     4558.48    226.83 o 
 -13   1  17    11277.34    10678.49    266.15 o 
 -11   1  17     1284.22     1173.88    121.13 o 
  -9   1  17      104.34       45.58     58.40 o 
  -7   1  17      972.05     1157.98     87.44 o 
  -5   1  17    14171.48    15159.00   1314.41 o 
  -3   1  17     4680.76     4849.16    250.23 o 
  -1   1  17     7741.36     7666.86    318.21 o 
   1   1  17     4246.87     5079.65    278.99 o 
   3   1  17      787.93      767.90    167.64 o 
   5   1  17       43.53      194.59    157.47 o 
   7   1  17        4.66     -185.22    160.31 o 
   9   1  17        3.08     -152.08    173.18 o 
  11   1  17       18.17       20.26    262.53 o 
  13   1  17        3.24      123.39    204.14 o 
  15   1  17      537.18      745.68    238.35 o 
  17   1  17        4.62      199.37    239.97 o 
  19   1  17       27.49      -54.78    177.55 o 
 -44   2  17      154.22      144.40    152.49 o 
 -42   2  17      829.86      624.73    177.85 o 
 -40   2  17      168.63      404.79    299.44 o 
 -38   2  17      577.43      694.73    159.60 o 
 -36   2  17        0.74       89.27    269.51 o 
 -34   2  17     1889.24     2162.68    453.23 o 
 -32   2  17     3546.70     3337.40    215.61 o 
 -30   2  17     2409.84     2520.28    185.43 o 
 -28   2  17     1532.99     1417.64    147.47 o 
 -26   2  17      664.21      572.76    103.38 o 
 -24   2  17     5788.55     6658.16    213.16 o 
 -22   2  17     3579.02     3896.25    249.30 o 
 -20   2  17    14038.28    12266.89    253.25 o 
 -18   2  17     3905.29     4509.87    132.67 o 
 -16   2  17     2151.13     2486.56    106.73 o 
 -14   2  17    15895.21    14757.90    460.98 o 
 -12   2  17     4146.44     3454.87    215.08 o 
 -10   2  17      922.82      720.20    118.13 o 
  -8   2  17      104.44      238.50    105.27 o 
  -6   2  17    14478.75    14482.51    639.51 o 
  -4   2  17       14.39       72.07    115.55 o 
  -2   2  17    13372.84    13512.46    457.72 o 
   0   2  17       65.95      282.09    127.45 o 
   2   2  17       15.68      -94.22    127.72 o 
   4   2  17     5693.47     5557.30    308.04 o 
   6   2  17     3610.22     3570.88    511.53 o 
   8   2  17      154.26       51.93    237.21 o 
  10   2  17     1211.69     1200.16    213.81 o 
  12   2  17      946.93     1025.84    228.23 o 
  14   2  17       52.45      -31.13    259.84 o 
  16   2  17      181.32      133.16    356.40 o 
  18   2  17      105.51      203.67    181.75 o 
  20   2  17      203.58      176.94    190.54 o 
 -43   3  17       47.58      -97.52    226.89 o 
 -41   3  17      292.40       57.15    180.72 o 
 -39   3  17     1240.53     1439.39    177.88 o 
 -37   3  17       22.17      -16.11    139.44 o 
 -35   3  17     1194.85     1080.44    227.19 o 
 -33   3  17        5.66      -61.37    139.02 o 
 -31   3  17     7966.26     8714.97    474.58 o 
 -29   3  17       51.32       89.20    123.42 o 
 -27   3  17      432.30      375.34    121.27 o 
 -25   3  17     4979.16     4733.60    185.16 o 
 -23   3  17     5433.36     5785.43    195.97 o 
 -21   3  17     7416.22     8217.71    299.99 o 
 -19   3  17      712.58      488.06     95.19 o 
 -17   3  17      691.55      963.85     79.51 o 
 -15   3  17       15.46      -27.83     52.84 o 
 -13   3  17    15331.88    15936.76    486.45 o 
 -11   3  17        0.66      -22.71    146.98 o 
  -9   3  17      870.82      623.93    116.13 o 
  -7   3  17     5474.76     6282.05    268.37 o 
  -5   3  17    10141.20     9657.55    351.88 o 
  -3   3  17     5319.28     5789.83    277.86 o 
  -1   3  17      860.46      864.61    147.08 o 
   1   3  17      718.36      525.64    151.92 o 
   3   3  17       74.62      186.00    145.38 o 
   5   3  17     6997.57     7455.88    546.65 o 
   7   3  17       23.18       66.15    163.78 o 
   9   3  17      282.83      357.43    182.07 o 
  11   3  17       67.35      353.42    198.86 o 
  13   3  17       20.23       96.37    209.14 o 
  15   3  17      435.37      633.23    258.68 o 
  17   3  17        4.18     -236.79    167.52 o 
  19   3  17        1.52       37.22    181.59 o 
 -42   4  17      671.57      913.51    214.65 o 
 -40   4  17       31.30      -19.43    178.46 o 
 -38   4  17      329.73      571.37    244.34 o 
 -36   4  17       42.53      411.72    298.93 o 
 -34   4  17     1492.09     1383.47    180.80 o 
 -32   4  17     2908.01     3202.10    261.69 o 
 -30   4  17     1694.10     1619.98    201.24 o 
 -28   4  17     1172.51     1187.95    173.39 o 
 -26   4  17       76.14      233.48    117.60 o 
 -24   4  17    10870.30    10696.30    322.52 o 
 -22   4  17        9.37      148.88     95.37 o 
 -20   4  17     4119.63     3646.26    321.81 o 
 -18   4  17       56.25      144.16     83.05 o 
 -16   4  17     1306.58     1536.08    115.14 o 
 -14   4  17     6677.40     7728.44    479.20 o 
 -12   4  17     4129.59     2675.39    296.55 o 
 -10   4  17     1012.48      674.19    197.81 o 
  -8   4  17       75.07      109.11    179.77 o 
  -6   4  17     7529.20     6817.22    434.89 o 
  -4   4  17      197.63      506.01    213.49 o 
  -2   4  17     8120.14     9176.01    521.25 o 
   0   4  17      741.89     1298.96    266.49 o 
   2   4  17      277.05      189.78    238.83 o 
   4   4  17     4929.99     5094.68    443.26 o 
   6   4  17     1791.16      863.08    290.48 o 
   8   4  17      364.32      480.67    262.84 o 
  10   4  17      290.63      209.35    265.22 o 
  12   4  17     1677.35     1576.50    182.04 o 
  14   4  17        0.35      143.04    161.70 o 
  16   4  17      203.74      329.19    180.59 o 
  18   4  17       18.59      -44.20    182.47 o 
 -41   5  17      348.86      268.84    195.34 o 
 -39   5  17      133.58      178.94    184.99 o 
 -37   5  17        1.25      278.30    172.92 o 
 -35   5  17      221.40       30.27    221.24 o 
 -33   5  17        0.26      161.85    185.99 o 
 -31   5  17     2907.45     2974.55    203.42 o 
 -29   5  17      120.49      249.38    136.82 o 
 -27   5  17      966.39      756.70    171.73 o 
 -25   5  17      329.61      320.91    126.11 o 
 -23   5  17     2505.69     2616.36    271.81 o 
 -21   5  17      815.79     1048.52    157.89 o 
 -19   5  17      838.94      560.74    109.73 o 
 -17   5  17       22.88      184.86     94.35 o 
 -15   5  17     1240.88      778.50    316.17 o 
 -13   5  17     3188.08     3762.37    355.77 o 
 -11   5  17      131.62        5.83    195.13 o 
  -9   5  17      405.60       75.29    192.93 o 
  -7   5  17     1446.76     1307.05    240.94 o 
  -5   5  17     1225.06     1157.72    256.41 o 
  -3   5  17      814.29      781.84    244.28 o 
  -1   5  17      121.40      273.62    217.26 o 
   1   5  17       98.23      255.12    238.02 o 
   3   5  17      171.50       -4.01    233.25 o 
   5   5  17     2623.83     2688.47    373.35 o 
   7   5  17       57.34      120.00    246.70 o 
   9   5  17       67.73       12.63    181.71 o 
  11   5  17      305.21      500.98    198.91 o 
  13   5  17      519.77      553.92    207.21 o 
  15   5  17       36.35      267.29    209.83 o 
  17   5  17      169.45       44.72    245.62 o 
 -38   6  17      332.07      676.29    204.76 o 
 -36   6  17       34.85     -220.60    171.29 o 
 -34   6  17       55.96      113.18    159.92 o 
 -32   6  17       33.22        1.77    148.88 o 
 -30   6  17      153.60      -64.97    140.28 o 
 -28   6  17      344.33      491.50    145.50 o 
 -26   6  17      196.21      195.20    128.54 o 
 -24   6  17      471.29      647.87    128.59 o 
 -22   6  17        2.84       71.68    103.20 o 
 -20   6  17      496.30      474.43    123.22 o 
 -18   6  17       19.90      174.32    108.49 o 
 -16   6  17      788.65      520.50    181.20 o 
 -14   6  17       22.70      233.00    169.73 o 
 -12   6  17      791.58      876.61    252.42 o 
 -10   6  17        0.60     -281.38    175.28 o 
  -8   6  17        8.53        1.08    198.84 o 
  -6   6  17      538.46     1099.95    255.85 o 
  -4   6  17       32.14     -152.98    207.31 o 
  -2   6  17        0.33     -250.95    209.17 o 
   0   6  17      246.87      511.26    253.04 o 
   2   6  17      710.72      750.99    167.40 o 
   4   6  17       38.23      -55.16    157.55 o 
   6   6  17       86.08      -61.28    166.46 o 
   8   6  17       20.84      110.17    276.87 o 
  10   6  17      279.93      345.00    199.07 o 
  12   6  17      334.52      213.44    206.02 o 
  14   6  17       53.48       47.29    206.56 o 
 -37   7  17       78.65      -85.97    217.72 o 
 -35   7  17       80.03      -17.89    170.35 o 
 -33   7  17      120.10      368.66    175.00 o 
 -31   7  17      293.98      253.46    159.76 o 
 -29   7  17        2.38     -191.81    145.07 o 
 -27   7  17       37.17       25.12    173.45 o 
 -25   7  17      732.99      739.62    149.67 o 
 -23   7  17       70.76      205.06    123.41 o 
 -21   7  17      331.76      309.20    118.29 o 
 -19   7  17     1620.61     1333.34    134.26 o 
 -17   7  17       89.36     -225.44    134.07 o 
 -15   7  17      177.20      136.49    189.42 o 
 -13   7  17      435.25      662.81    147.36 o 
 -11   7  17      128.22       29.70    152.59 o 
  -9   7  17      205.93      164.18    182.04 o 
  -7   7  17      964.46     1449.24    187.41 o 
  -5   7  17        8.62      -10.81    150.60 o 
  -3   7  17      300.33      272.82    160.79 o 
  -1   7  17      470.26      424.09    173.75 o 
   1   7  17      123.47       27.47    160.42 o 
   3   7  17      246.43      403.69    178.17 o 
   5   7  17     1604.54     1547.97    214.52 o 
   7   7  17       55.85     -101.78    181.75 o 
   9   7  17      481.17      529.03    217.07 o 
  11   7  17       48.54        2.35    204.65 o 
  13   7  17       23.57      151.41    221.65 o 
 -34   8  17      146.93      427.00    259.43 o 
 -32   8  17      561.56      329.50    187.79 o 
 -30   8  17       81.24      240.24    224.14 o 
 -28   8  17       55.26       49.91    189.68 o 
 -26   8  17      581.18      442.41    163.83 o 
 -24   8  17     1219.19     1134.62    180.96 o 
 -22   8  17       38.99       22.64    127.92 o 
 -20   8  17      542.28      726.11    185.90 o 
 -18   8  17      295.95      302.98    162.80 o 
 -16   8  17        6.24      -17.61    255.47 o 
 -14   8  17      934.51     1249.53    173.22 o 
 -12   8  17      886.43      916.96    167.34 o 
 -10   8  17       22.45      -57.48    165.33 o 
  -8   8  17      145.27       53.10    165.36 o 
  -6   8  17     1035.78     1041.99    328.88 o 
  -4   8  17       13.28     -319.40    159.70 o 
  -2   8  17      647.94      269.12    183.83 o 
   0   8  17      454.30      395.49    398.89 o 
   2   8  17        6.19      -92.72    184.26 o 
   4   8  17      153.22      107.24    229.10 o 
   6   8  17       87.13      -52.44    205.17 o 
   8   8  17      102.93      147.94    600.70 o 
  10   8  17       37.10       19.34    254.31 o 
 -29   9  17        0.55     -204.52    170.44 o 
 -27   9  17      143.99      330.56    174.99 o 
 -25   9  17      361.54      489.37    175.80 o 
 -23   9  17       78.03     -179.51    228.08 o 
 -21   9  17      611.52      887.06    200.57 o 
 -19   9  17      292.18      299.04    191.92 o 
 -17   9  17       20.59     -232.55    182.74 o 
 -15   9  17       86.30      -38.94    199.06 o 
 -13   9  17     1468.83     2018.41    246.46 o 
 -11   9  17        7.42     -446.11    260.91 o 
  -9   9  17      258.78      251.99    270.70 o 
  -7   9  17      755.28      886.90    294.58 o 
  -5   9  17     1190.09     1112.69    302.86 o 
  -3   9  17      338.99      642.00    290.80 o 
  -1   9  17      469.43      520.41    301.58 o 
   1   9  17      122.86      414.91    286.77 o 
   3   9  17        7.00       85.08    285.49 o 
   5   9  17      445.37      672.85    318.62 o 
 -24  10  17      445.80      505.19    358.59 o 
 -22  10  17      121.15      156.71    341.66 o 
 -20  10  17     1121.98      955.71    350.59 o 
 -18  10  17      238.08       82.83    313.87 o 
 -16  10  17      193.42      231.31    323.46 o 
 -14  10  17      426.87      749.21    349.06 o 
 -12  10  17      745.96      743.23    332.86 o 
 -10  10  17        4.43       -8.26    313.72 o 
  -8  10  17       40.67      210.71    307.77 o 
  -6  10  17      706.55      651.31    335.66 o 
  -4  10  17       11.04     -159.16    305.00 o 
  -2  10  17      440.32      196.70    317.45 o 
   0  10  17      122.10     -217.37    319.89 o 
 -44   0  18      277.36      443.46    189.93 o 
 -42   0  18      735.05      454.07    235.28 o 
 -40   0  18      117.56      322.82    211.11 o 
 -38   0  18     4570.78     4829.12    711.80 o 
 -36   0  18        3.19      266.52    347.89 o 
 -34   0  18     3840.85     4744.99    523.46 o 
 -32   0  18      157.52      124.91    314.90 o 
 -30   0  18     2797.43     2816.14    402.37 o 
 -28   0  18     2490.05     2650.60    372.27 o 
 -26   0  18    33248.99    31598.25   1329.35 o 
 -24   0  18      848.58      752.00    169.82 o 
 -22   0  18       80.57      149.14    135.27 o 
 -20   0  18    23983.63    24304.40   1188.08 o 
 -18   0  18     5648.00     4782.94    254.86 o 
 -16   0  18    25355.78    25024.18   1013.49 o 
 -14   0  18    13567.58    14858.07    399.61 o 
 -12   0  18    25187.79    27582.78    693.52 o 
 -10   0  18     4895.94     4541.58    421.61 o 
  -8   0  18    20151.97    23564.38    973.08 o 
  -6   0  18       20.15      -28.79    159.52 o 
  -4   0  18    26880.84    28046.23   1142.53 o 
  -2   0  18     9387.85    10402.79    560.33 o 
   0   0  18     1672.19     1021.60    224.90 o 
   2   0  18      274.39      -60.80    187.43 o 
   4   0  18     1375.28     1138.36    263.00 o 
   6   0  18       13.94      -89.33    237.69 o 
   8   0  18      115.96      -74.03    248.23 o 
  10   0  18      172.43      167.21    280.20 o 
  12   0  18      984.48     1322.23    351.35 o 
  14   0  18      206.11      184.28    315.04 o 
  16   0  18      532.38     1174.50    386.03 o 
  18   0  18      316.18      571.33    378.84 o 
 -45   1  18     1180.73     1471.59    159.85 o 
 -43   1  18      170.91      126.29    144.22 o 
 -41   1  18       46.92      -54.54    182.38 o 
 -39   1  18        3.34       -2.95    191.54 o 
 -37   1  18     1275.53     1062.31    188.02 o 
 -35   1  18     3924.86     4269.36    254.58 o 
 -33   1  18      381.33      453.90    147.70 o 
 -31   1  18      135.59      -27.24    125.99 o 
 -29   1  18       57.52      145.01    117.78 o 
 -27   1  18    22570.70    22827.74    551.47 o 
 -25   1  18      209.04      129.30     87.31 o 
 -23   1  18      753.64      545.27    109.71 o 
 -21   1  18    12016.38    12433.52    309.56 o 
 -19   1  18    23434.15    23052.16    409.64 o 
 -17   1  18     5935.59     5109.33    135.82 o 
 -15   1  18    10308.51    10294.12    266.10 o 
 -13   1  18     5302.37     5994.11    374.11 o 
 -11   1  18      958.70      891.52     80.27 o 
  -9   1  18    18935.22    20704.95    465.71 o 
  -7   1  18     1573.78     1448.71     99.81 o 
  -5   1  18      385.86      417.87    134.79 o 
  -3   1  18     4431.30     5090.88    270.99 o 
  -1   1  18     8940.32     9282.66    374.71 o 
   1   1  18     1299.97     1480.51    196.71 o 
   3   1  18     2437.58     2341.48    295.88 o 
   5   1  18     1149.53      942.39    197.16 o 
   7   1  18      536.83      575.93    193.21 o 
   9   1  18     1816.59     1681.93    237.22 o 
  11   1  18      752.49      506.56    217.81 o 
  13   1  18       31.93      278.59    218.03 o 
  15   1  18        4.42     -113.40    214.64 o 
  17   1  18       53.26     -113.98    240.45 o 
  19   1  18       57.94      -25.23    265.82 o 
 -44   2  18      237.98      262.29    177.60 o 
 -42   2  18      706.10      847.71    177.53 o 
 -40   2  18        3.46      245.00    212.27 o 
 -38   2  18      138.26      -39.24    230.18 o 
 -36   2  18        5.00     -206.72    149.58 o 
 -34   2  18     1800.12     1619.42    305.30 o 
 -32   2  18        5.69     -217.58    124.83 o 
 -30   2  18     1111.57     1231.25    151.96 o 
 -28   2  18      960.51      969.54    132.66 o 
 -26   2  18     2052.33     1902.93    131.40 o 
 -24   2  18     1930.74     2199.92    220.29 o 
 -22   2  18      377.20      366.17     75.74 o 
 -20   2  18     7054.97     6852.43    175.02 o 
 -18   2  18     1084.49     1096.42     76.49 o 
 -16   2  18    11947.60    11014.85    240.62 o 
 -14   2  18      980.87      963.65    136.57 o 
 -12   2  18     1942.74     1740.69    188.16 o 
 -10   2  18     2874.76     2752.27    453.43 o 
  -8   2  18     3810.34     3855.95    221.59 o 
  -6   2  18      638.92      747.20    137.15 o 
  -4   2  18      584.79      549.53    160.06 o 
  -2   2  18     2987.83     3150.76    278.87 o 
   0   2  18      295.23      474.82    155.40 o 
   2   2  18     1071.93      867.32    169.79 o 
   4   2  18       11.02      -37.78    151.12 o 
   6   2  18     1150.68     1366.27    302.96 o 
   8   2  18     1432.08     1406.60    227.81 o 
  10   2  18      744.85      713.07    222.86 o 
  12   2  18       30.00      149.78    209.75 o 
  14   2  18       64.83      317.19    240.91 o 
  16   2  18       28.11      179.80    236.51 o 
  18   2  18        6.62      252.00    255.98 o 
 -43   3  18       24.46     -268.58    179.83 o 
 -41   3  18      126.81      352.15    200.74 o 
 -39   3  18        7.21     -195.19    166.42 o 
 -37   3  18       83.50       90.96    188.78 o 
 -35   3  18       75.65       46.24    157.67 o 
 -33   3  18        9.07     -199.17    168.32 o 
 -31   3  18       11.36      133.19    130.69 o 
 -29   3  18      251.22      134.47    119.13 o 
 -27   3  18       30.95       64.99     98.77 o 
 -25   3  18      308.17      370.41     98.55 o 
 -23   3  18        0.05      -28.41     82.68 o 
 -21   3  18      747.53     1101.33     95.35 o 
 -19   3  18      253.79      223.46     92.90 o 
 -17   3  18     1702.23     2019.18    103.04 o 
 -15   3  18       53.50      178.53    111.63 o 
 -13   3  18        1.01      123.94    121.83 o 
 -11   3  18       47.63      -82.21    110.37 o 
  -9   3  18      461.17      506.39    219.08 o 
  -7   3  18      118.15       48.10    117.37 o 
  -5   3  18       99.26      303.25    126.25 o 
  -3   3  18      241.31       -9.33    132.73 o 
  -1   3  18      177.97      528.05    151.75 o 
   1   3  18        1.92     -115.13    183.89 o 
   3   3  18      308.43      254.84    160.25 o 
   5   3  18      192.43      104.75    174.08 o 
   7   3  18        5.47      110.79    181.41 o 
   9   3  18      120.39       12.45    190.11 o 
  11   3  18       10.04      -40.84    199.06 o 
  13   3  18       16.65     -171.23    217.15 o 
  15   3  18      163.81      461.10    240.37 o 
  17   3  18      183.68      182.16    179.34 o 
 -42   4  18        9.14     -115.17    196.48 o 
 -40   4  18       95.96      203.88    184.48 o 
 -38   4  18      653.56      430.32    258.57 o 
 -36   4  18      107.42      191.17    211.41 o 
 -34   4  18      199.84      664.65    319.60 o 
 -32   4  18       10.35       -9.74    165.16 o 
 -30   4  18      366.31      521.07    162.29 o 
 -28   4  18      308.08      311.73    146.76 o 
 -26   4  18     3343.80     2752.09    177.36 o 
 -24   4  18      117.75       87.55    104.28 o 
 -22   4  18     1115.91     1250.08    125.63 o 
 -20   4  18     2325.57     2611.28    152.25 o 
 -18   4  18       21.27       44.01     84.02 o 
 -16   4  18     2210.28     1763.52    261.67 o 
 -14   4  18     1075.10      986.95    220.18 o 
 -12   4  18      179.97      107.37    170.14 o 
 -10   4  18     1986.01     1832.41    271.28 o 
  -8   4  18     2747.09     2176.87    288.11 o 
  -6   4  18      505.39      669.19    238.88 o 
  -4   4  18      156.68       78.55    207.16 o 
  -2   4  18      574.90      673.06    244.56 o 
   0   4  18      186.66      112.54    221.60 o 
   2   4  18       25.69      104.31    246.48 o 
   4   4  18      367.84      225.12    263.19 o 
   6   4  18      311.22       69.55    275.92 o 
   8   4  18      207.99      315.09    303.44 o 
  10   4  18       35.84     -186.94    294.09 o 
  12   4  18      288.71       22.50    324.63 o 
  14   4  18      233.83       33.23    238.90 o 
  16   4  18        0.44     -183.46    207.53 o 
 -41   5  18        1.53      -69.08    186.80 o 
 -39   5  18      119.37      147.18    183.40 o 
 -37   5  18       94.55      169.80    170.30 o 
 -35   5  18      942.24     1187.18    187.22 o 
 -33   5  18       26.24      -13.15    144.50 o 
 -31   5  18      252.65      461.87    179.42 o 
 -29   5  18       12.63     -126.26    150.52 o 
 -27   5  18     4750.85     5270.51    244.33 o 
 -25   5  18        3.95       68.14    121.46 o 
 -23   5  18      224.00      182.61    110.43 o 
 -21   5  18     2961.84     2734.51    216.75 o 
 -19   5  18     2576.86     2107.87    149.93 o 
 -17   5  18     3425.06     3198.95    200.89 o 
 -15   5  18     6293.05     4784.29    400.49 o 
 -13   5  18      863.16     1317.90    267.05 o 
 -11   5  18     1921.47     2241.72    299.99 o 
  -9   5  18     5463.42     4913.64    407.76 o 
  -7   5  18       27.78      -16.18    188.51 o 
  -5   5  18     1536.10     1164.40    253.00 o 
  -3   5  18     2886.28     3042.13    353.07 o 
  -1   5  18     1687.78     1634.33    292.56 o 
   1   5  18     1331.54     1645.86    320.58 o 
   3   5  18     2357.11     2133.83    350.70 o 
   5   5  18      175.46      515.66    294.61 o 
   7   5  18       16.49     -183.93    278.63 o 
   9   5  18      924.05      796.74    205.55 o 
  11   5  18      304.65      -79.40    219.03 o 
  13   5  18      304.12      666.90    223.52 o 
  15   5  18      154.36      294.76    217.86 o 
 -38   6  18       81.68      247.13    195.16 o 
 -36   6  18        5.23       -6.21    166.20 o 
 -34   6  18      948.09     1044.48    182.19 o 
 -32   6  18       62.55       57.08    167.88 o 
 -30   6  18      820.25      620.98    160.98 o 
 -28   6  18     1126.29     1195.94    160.10 o 
 -26   6  18     1180.83      787.36    131.57 o 
 -24   6  18      404.62      684.97    142.23 o 
 -22   6  18       25.18      182.39    123.36 o 
 -20   6  18     5895.18     5725.94    242.09 o 
 -18   6  18     1565.87     1171.92    214.39 o 
 -16   6  18    13478.84    12654.26    730.36 o 
 -14   6  18       29.96       26.13    225.13 o 
 -12   6  18     1317.42     1198.28    276.25 o 
 -10   6  18     2129.52     2402.91    320.55 o 
  -8   6  18     1823.22     1223.39    271.37 o 
  -6   6  18      409.74      586.14    251.87 o 
  -4   6  18      553.42      452.09    251.48 o 
  -2   6  18     3221.33     3338.42    378.72 o 
   0   6  18       23.10      223.58    251.54 o 
   2   6  18     1933.53     1893.08    325.09 o 
   4   6  18      266.93      482.93    311.00 o 
   6   6  18     1567.88     1509.14    215.87 o 
   8   6  18     1095.29     1367.99    219.17 o 
  10   6  18      533.05      796.12    219.37 o 
  12   6  18       29.73     -188.34    303.82 o 
 -37   7  18      375.41      489.93    192.01 o 
 -35   7  18     1059.92      993.96    194.68 o 
 -33   7  18       19.87        9.51    167.26 o 
 -31   7  18      204.45      301.88    228.63 o 
 -29   7  18       21.83       39.05    204.90 o 
 -27   7  18     4070.62     4141.76    235.17 o 
 -25   7  18      181.37     -204.92    139.98 o 
 -23   7  18       47.72     -121.24    114.49 o 
 -21   7  18     1053.24     1141.84    136.32 o 
 -19   7  18     2800.24     2589.58    206.62 o 
 -17   7  18     1409.74     1594.20    180.68 o 
 -15   7  18     1524.00     1389.23    219.38 o 
 -13   7  18      958.98     1026.83    276.42 o 
 -11   7  18        7.22      -32.40    226.66 o 
  -9   7  18     3597.08     3669.05    381.97 o 
  -7   7  18      197.74      327.46    253.37 o 
  -5   7  18      112.08      202.92    258.01 o 
  -3   7  18      512.36      494.83    241.49 o 
  -1   7  18     1256.93     1277.93    202.68 o 
   1   7  18       46.26      228.33    183.34 o 
   3   7  18      713.17      500.77    285.68 o 
   5   7  18      155.99      -53.40    185.75 o 
   7   7  18       20.03      329.06    207.93 o 
   9   7  18      491.08      283.63    222.69 o 
  11   7  18       20.89     -152.79    203.85 o 
 -32   8  18       46.20      132.75    177.58 o 
 -30   8  18      107.49       44.68    162.08 o 
 -28   8  18      135.90      341.17    168.06 o 
 -26   8  18     1759.78     1906.96    200.07 o 
 -24   8  18      356.64      409.95    141.06 o 
 -22   8  18       99.59        9.23    175.70 o 
 -20   8  18     1797.89     1623.97    208.50 o 
 -18   8  18       77.02       10.77    161.30 o 
 -16   8  18     1086.62     1272.14    215.98 o 
 -14   8  18      355.90      571.02    185.78 o 
 -12   8  18     1789.16     2244.76    201.88 o 
 -10   8  18      439.26      463.43    188.52 o 
  -8   8  18     2212.08     2048.93    225.01 o 
  -6   8  18      152.89     -149.24    175.69 o 
  -4   8  18     1075.79      829.69    192.30 o 
  -2   8  18      502.47      623.74    205.43 o 
   0   8  18      268.01       73.52    183.00 o 
   2   8  18       10.37     -260.17    187.25 o 
   4   8  18       42.95     -267.72    199.08 o 
   6   8  18       22.57     -132.69    306.07 o 
   8   8  18       27.13      342.55    217.06 o 
 -29   9  18       11.51      232.64    202.44 o 
 -27   9  18      102.57      208.85    171.66 o 
 -25   9  18        0.67      301.74    260.22 o 
 -23   9  18       22.58      102.28    236.09 o 
 -21   9  18        6.92       39.68    192.66 o 
 -19   9  18      505.51      503.86    201.06 o 
 -17   9  18        0.64     -103.25    173.03 o 
 -15   9  18      165.86      168.88    173.61 o 
 -13   9  18        2.16      195.70    178.02 o 
 -11   9  18      286.15      234.98    168.18 o 
  -9   9  18       51.54      104.04    196.61 o 
  -7   9  18       46.19       77.02    195.02 o 
  -5   9  18       23.72       41.51    283.26 o 
  -3   9  18        9.67     -142.31    268.81 o 
  -1   9  18      281.83      261.84    281.08 o 
   1   9  18        8.26     -106.84    300.08 o 
   3   9  18        6.84     -131.47    285.65 o 
 -22  10  18      160.84      -71.29    318.50 o 
 -20  10  18      156.75      248.89    344.31 o 
 -18  10  18        0.61     -576.76    288.38 o 
 -16  10  18      302.95      879.39    359.49 o 
 -14  10  18        1.67     -326.06    303.22 o 
 -12  10  18      109.16      153.76    309.21 o 
 -10  10  18      208.47      455.68    337.21 o 
  -8  10  18       26.80     -340.81    314.97 o 
  -6  10  18      124.06      -37.37    318.11 o 
  -4  10  18      387.52      -22.41    318.90 o 
 -45   1  19        6.43      -38.35    148.19 o 
 -43   1  19       11.55      -52.20    191.72 o 
 -41   1  19      480.88      411.80    195.95 o 
 -39   1  19       20.28      -61.81    165.79 o 
 -37   1  19       10.00     -301.51    150.75 o 
 -35   1  19       38.62      132.96    152.92 o 
 -33   1  19     1479.98     1469.93    172.08 o 
 -31   1  19     2205.18     2291.75    183.49 o 
 -29   1  19     1585.03     1941.89    159.19 o 
 -27   1  19       78.75       38.11    105.33 o 
 -25   1  19      236.26      292.30     83.69 o 
 -23   1  19     4746.94     4669.27    162.25 o 
 -21   1  19      441.54      487.43     92.99 o 
 -19   1  19       19.75       74.65     54.33 o 
 -17   1  19     1093.17     1300.26     78.69 o 
 -15   1  19     4374.95     4738.78    166.43 o 
 -13   1  19      360.38      234.45     71.43 o 
 -11   1  19      573.05      512.95     75.16 o 
  -9   1  19      512.49      607.76     83.30 o 
  -7   1  19     1521.35     1658.61    164.91 o 
  -5   1  19      294.75      464.69    143.60 o 
  -3   1  19     5871.92     6550.02    317.29 o 
  -1   1  19     2145.97     2357.19    218.10 o 
   1   1  19      189.78      347.72    373.58 o 
   3   1  19       11.77      105.46    241.60 o 
   5   1  19      372.27      547.91    191.60 o 
   7   1  19      958.64      725.41    204.41 o 
   9   1  19      506.11      604.98    232.35 o 
  11   1  19      631.95      285.80    223.66 o 
  13   1  19      362.34      289.25    234.42 o 
  15   1  19       31.48      298.91    250.80 o 
  17   1  19        0.70      486.61    268.72 o 
 -44   2  19      274.30      223.86    178.95 o 
 -42   2  19       31.24      106.09    191.27 o 
 -40   2  19      907.87     1390.51    219.76 o 
 -38   2  19     1069.69      950.71    190.48 o 
 -36   2  19       96.92       -8.40    151.44 o 
 -34   2  19     2790.06     2783.87    210.40 o 
 -32   2  19      128.58      -58.73    226.28 o 
 -30   2  19     6302.89     5642.63    250.40 o 
 -28   2  19        7.81     -105.97    108.63 o 
 -26   2  19     2839.33     2810.68    149.38 o 
 -24   2  19     1636.57     1942.14    122.53 o 
 -22   2  19     4782.77     4464.64    158.21 o 
 -20   2  19     4230.70     4357.41    138.27 o 
 -18   2  19      202.56      199.56     57.59 o 
 -16   2  19     6181.93     5720.40    221.55 o 
 -14   2  19      374.17      261.87    112.81 o 
 -12   2  19    15401.45    17280.22    532.27 o 
 -10   2  19     5021.28     5247.36    263.30 o 
  -8   2  19       36.84       27.27    126.40 o 
  -6   2  19    10506.82    12329.27   1167.46 o 
  -4   2  19    10214.65    11388.45    490.41 o 
  -2   2  19       31.77      206.76    166.82 o 
   0   2  19     1922.56     2156.46    389.31 o 
   2   2  19     4748.77     4961.11    309.10 o 
   4   2  19       58.59      -54.76    243.45 o 
   6   2  19     1334.05     1298.34    280.80 o 
   8   2  19      121.32     -249.53    183.95 o 
  10   2  19       85.18     -181.00    196.61 o 
  12   2  19        6.46      115.95    221.86 o 
  14   2  19      494.15      248.33    238.01 o 
  16   2  19      163.15      148.52    318.47 o 
 -43   3  19      573.91      322.99    193.80 o 
 -41   3  19     2421.55     2816.67    328.74 o 
 -39   3  19       75.55      -42.10    207.64 o 
 -37   3  19      300.00      -18.47    184.26 o 
 -35   3  19      371.26      395.98    179.75 o 
 -33   3  19     4580.37     4579.05    294.84 o 
 -31   3  19     2546.46     2381.33    215.52 o 
 -29   3  19     1629.70     1324.93    169.74 o 
 -27   3  19      170.48       93.53    109.80 o 
 -25   3  19      691.80      805.93    218.06 o 
 -23   3  19    16639.94    16188.83    413.68 o 
 -21   3  19     2288.18     2179.47    177.98 o 
 -19   3  19      451.93      370.76     97.56 o 
 -17   3  19     2446.08     2055.06    120.53 o 
 -15   3  19    20710.16    21860.15    951.28 o 
 -13   3  19     1225.62     1709.31    246.04 o 
 -11   3  19     5517.23     4628.47    239.57 o 
  -9   3  19     2105.32     1914.62    285.94 o 
  -7   3  19      505.25      658.53    145.18 o 
  -5   3  19    11573.21    13991.49    473.75 o 
  -3   3  19     1403.45      991.31    167.59 o 
  -1   3  19     1137.08     1038.55    172.19 o 
   1   3  19     1777.75     1626.20    196.20 o 
   3   3  19      727.35      855.71    287.97 o 
   5   3  19     2047.96     2265.26    384.32 o 
   7   3  19     1131.97     1015.58    298.69 o 
   9   3  19      339.17      251.42    213.21 o 
  11   3  19       11.34      239.13    218.50 o 
  13   3  19     1304.13     1270.95    262.59 o 
  15   3  19      203.18      444.89    250.38 o 
 -42   4  19      107.22      293.45    191.23 o 
 -40   4  19     2105.27     2466.15    235.71 o 
 -38   4  19      404.93      523.30    179.65 o 
 -36   4  19        9.35      -91.59    175.18 o 
 -34   4  19      902.06     1072.72    317.23 o 
 -32   4  19      330.82      594.59    170.03 o 
 -30   4  19     5943.20     6094.41    442.08 o 
 -28   4  19      187.90      321.02    168.65 o 
 -26   4  19      672.77      827.48    133.14 o 
 -24   4  19     3598.49     2997.75    172.99 o 
 -22   4  19     7181.05     6695.21    280.04 o 
 -20   4  19     1433.23     1655.24    168.00 o 
 -18   4  19      129.28       65.80     83.78 o 
 -16   4  19     9069.31     8992.15    541.22 o 
 -14   4  19      320.75      467.27    231.30 o 
 -12   4  19    14297.99    14178.75    685.91 o 
 -10   4  19     5765.32     5426.52    421.10 o 
  -8   4  19     2239.10     2871.02    334.29 o 
  -6   4  19     5641.90     5757.10    453.43 o 
  -4   4  19     9503.98     9758.76    562.81 o 
  -2   4  19      205.19       88.16    228.06 o 
   0   4  19      991.24      692.17    277.20 o 
   2   4  19     3813.05     3757.43    416.97 o 
   4   4  19     1245.11      668.04    304.70 o 
   6   4  19      716.52      376.53    280.03 o 
   8   4  19      324.23      124.48    309.24 o 
  10   4  19      529.77      578.12    348.40 o 
  12   4  19        7.04     -236.41    318.76 o 
  14   4  19      407.01      789.88    392.41 o 
 -41   5  19      914.89     1017.19    386.69 o 
 -39   5  19        7.93      188.12    181.97 o 
 -37   5  19       78.41      135.52    225.31 o 
 -35   5  19       35.15       77.21    164.96 o 
 -33   5  19      360.29      375.07    194.21 o 
 -31   5  19      369.77      853.24    215.73 o 
 -29   5  19      360.43      530.10    166.45 o 
 -27   5  19       60.84      -73.65    126.35 o 
 -25   5  19       11.33      124.41    120.23 o 
 -23   5  19     1267.42     1399.00    156.69 o 
 -21   5  19       75.73       76.94    168.85 o 
 -19   5  19      168.59      121.48     99.15 o 
 -17   5  19      327.75      657.59    214.66 o 
 -15   5  19     3467.75     3973.30    391.09 o 
 -13   5  19     1839.04     1802.49    303.84 o 
 -11   5  19     2132.54     2174.58    305.02 o 
  -9   5  19        9.65     -165.65    207.57 o 
  -7   5  19      151.94     -290.72    212.20 o 
  -5   5  19     1878.29     1405.05    293.59 o 
  -3   5  19      940.32      887.02    260.03 o 
  -1   5  19        6.09      218.54    243.10 o 
   1   5  19      178.97       81.45    260.85 o 
   3   5  19     1478.05     1364.13    335.60 o 
   5   5  19      157.52      377.36    304.25 o 
   7   5  19        5.16     -137.07    297.97 o 
   9   5  19      355.31     -239.87    315.98 o 
  11   5  19      183.00     -147.23    199.84 o 
  13   5  19       66.82        5.81    217.80 o 
 -38   6  19      170.51       30.45    264.20 o 
 -36   6  19       40.30      281.89    200.32 o 
 -34   6  19        2.48       97.03    220.73 o 
 -32   6  19      241.55      104.13    152.73 o 
 -30   6  19      241.47      255.22    168.12 o 
 -28   6  19      110.68       17.15    159.28 o 
 -26   6  19       37.96      261.61    138.05 o 
 -24   6  19       44.01      135.86    128.41 o 
 -22   6  19      390.83      797.96    139.35 o 
 -20   6  19      211.67      241.94    206.59 o 
 -18   6  19       39.43      165.06    183.79 o 
 -16   6  19      947.87     1021.22    211.18 o 
 -14   6  19        8.72     -142.91    221.86 o 
 -12   6  19       32.45        5.62    232.21 o 
 -10   6  19        5.29       70.77    223.78 o 
  -8   6  19      843.37     1115.76    281.13 o 
  -6   6  19       20.21      140.40    243.22 o 
  -4   6  19      577.88      372.60    263.01 o 
  -2   6  19       27.86       71.59    256.42 o 
   0   6  19      149.50      277.29    276.95 o 
   2   6  19      118.20     -280.21    250.08 o 
   4   6  19      411.72      305.68    286.12 o 
   6   6  19       60.99      255.60    297.15 o 
   8   6  19       63.34      -29.00    199.07 o 
  10   6  19      122.23      582.09    222.24 o 
  12   6  19        5.66      251.13    218.45 o 
 -35   7  19       98.42       35.43    226.59 o 
 -33   7  19        9.66      228.65    171.92 o 
 -31   7  19      116.10       36.15    152.78 o 
 -29   7  19      259.71      229.91    155.56 o 
 -27   7  19      182.09      369.48    153.46 o 
 -25   7  19      179.35      186.26    127.24 o 
 -23   7  19      666.68      642.39    148.27 o 
 -21   7  19      196.69      195.14    233.06 o 
 -19   7  19       38.62       37.63    196.95 o 
 -17   7  19       43.50       -2.93    189.85 o 
 -15   7  19      678.43      725.52    209.46 o 
 -13   7  19     1168.97     1667.02    311.41 o 
 -11   7  19     1638.85     1849.48    318.12 o 
  -9   7  19      127.63       70.21    246.81 o 
  -7   7  19      895.05      831.49    265.75 o 
  -5   7  19      470.28      351.48    260.16 o 
  -3   7  19      748.36      639.79    294.54 o 
  -1   7  19       46.58       19.90    179.02 o 
   1   7  19      284.86      299.61    400.51 o 
   3   7  19        7.17       66.37    423.16 o 
   5   7  19      131.54      100.36    198.34 o 
   7   7  19       21.46      -55.88    203.85 o 
   9   7  19        2.65      -93.83    212.59 o 
 -32   8  19        0.16     -174.87    209.27 o 
 -30   8  19      289.65      282.31    168.45 o 
 -28   8  19      187.37      391.45    173.99 o 
 -26   8  19      163.87      -35.42    156.76 o 
 -24   8  19      411.63      285.09    229.94 o 
 -22   8  19     1115.62     1083.02    210.79 o 
 -20   8  19       53.71      -74.64    178.61 o 
 -18   8  19       24.84      134.04    181.45 o 
 -16   8  19     1004.68     1421.90    337.55 o 
 -14   8  19      326.30      337.24    164.99 o 
 -12   8  19      373.84      123.78    160.94 o 
 -10   8  19      613.65       10.32    184.13 o 
  -8   8  19      105.92       35.20    187.26 o 
  -6   8  19      207.65      484.12    258.54 o 
  -4   8  19      368.20      188.90    179.80 o 
  -2   8  19      101.84      142.32    278.46 o 
   0   8  19      359.46      207.21    199.56 o 
   2   8  19       18.08      -58.05    268.35 o 
   4   8  19       15.87     -106.43    269.10 o 
   6   8  19      321.52      266.42    224.97 o 
 -29   9  19      154.54      311.76    273.37 o 
 -27   9  19       28.37     -163.84    177.62 o 
 -25   9  19       37.68      189.82    245.55 o 
 -23   9  19     1210.94     1839.72    301.87 o 
 -21   9  19      308.01      244.98    322.99 o 
 -19   9  19       11.64      208.15    197.69 o 
 -17   9  19      321.81      360.99    210.71 o 
 -15   9  19     1543.65     2292.84    358.84 o 
 -13   9  19       32.56     -182.36    170.12 o 
 -11   9  19      318.48      387.53    248.99 o 
  -9   9  19      193.69     -138.62    200.57 o 
  -7   9  19        1.86     -209.81    197.32 o 
  -5   9  19     1027.40     1376.16    425.40 o 
  -3   9  19       59.81      -55.82    212.67 o 
  -1   9  19      238.00      205.77    304.23 o 
   1   9  19      257.40       78.79    311.32 o 
 -20  10  19      132.03      -69.54    330.42 o 
 -18  10  19        3.84     -297.67    329.68 o 
 -16  10  19      482.14      468.11    333.99 o 
 -14  10  19       15.80      380.40    327.87 o 
 -12  10  19      537.93      104.56    315.72 o 
 -10  10  19      222.23       19.91    313.84 o 
  -8  10  19       23.27     -353.23    313.25 o 
  -6  10  19      490.03      603.52    324.57 o 
 -44   0  20     2310.52     2442.53    301.37 o 
 -42   0  20       53.45      204.78    237.53 o 
 -40   0  20      391.80       27.62    199.53 o 
 -38   0  20      719.71      703.40    210.51 o 
 -36   0  20     7838.04    10164.85    732.08 o 
 -34   0  20       27.60     -219.36    318.03 o 
 -32   0  20      646.96      580.89    329.04 o 
 -30   0  20    16605.92    13400.34    766.09 o 
 -28   0  20     5131.51     7065.29    549.69 o 
 -26   0  20    12212.86    12460.28    472.18 o 
 -24   0  20     7907.58     6625.92    327.14 o 
 -22   0  20    14909.66    16927.81    554.78 o 
 -20   0  20     1630.02     1877.82    279.08 o 
 -18   0  20     5703.83     4929.72    271.47 o 
 -16   0  20        7.42       65.68     53.10 o 
 -14   0  20      625.49     1246.18    217.37 o 
 -12   0  20      386.87      377.69    175.31 o 
 -10   0  20      123.36      677.24    196.76 o 
  -8   0  20     3891.49     4334.56    363.09 o 
  -6   0  20      368.70      430.71    201.12 o 
  -4   0  20      642.62      634.95    222.02 o 
  -2   0  20    11712.49    11582.61    620.68 o 
   0   0  20     3706.80     3762.00    386.36 o 
   2   0  20     1973.52     2835.59    361.60 o 
   4   0  20     4456.13     4095.88    421.47 o 
   6   0  20     2246.44     2661.44    381.03 o 
   8   0  20      153.29      289.00    301.39 o 
  10   0  20     2933.30     2495.42    414.56 o 
  12   0  20     1414.95      973.38    375.55 o 
  14   0  20        2.79      -73.43    347.33 o 
  16   0  20      667.63     1017.05    411.11 o 
 -45   1  20      268.05      182.46    195.96 o 
 -43   1  20      561.64      747.35    346.51 o 
 -41   1  20       10.93     -216.98    174.11 o 
 -39   1  20      434.57      523.81    186.63 o 
 -37   1  20     2319.94     2450.83    223.21 o 
 -35   1  20     1920.25     1680.02    232.91 o 
 -33   1  20     1143.73     1041.15    162.81 o 
 -31   1  20      133.19      199.39    127.16 o 
 -29   1  20     7450.28     7764.08    282.63 o 
 -27   1  20      602.36      691.39    134.95 o 
 -25   1  20     8607.09     7934.95    220.38 o 
 -23   1  20      463.63      399.68     77.90 o 
 -21   1  20       79.99       23.01     62.96 o 
 -19   1  20    20034.10    20336.54    370.73 o 
 -17   1  20     3938.78     3118.58    157.02 o 
 -15   1  20     2389.72     2005.38    109.75 o 
 -13   1  20     2805.44     2416.03    116.73 o 
 -11   1  20    14728.67    15814.36    377.57 o 
  -9   1  20       75.92      163.33    279.55 o 
  -7   1  20    11808.96    11578.15    441.28 o 
  -5   1  20     2082.43     2153.69    425.83 o 
  -3   1  20     1812.10     1671.35    194.32 o 
  -1   1  20     2158.76     2700.76    240.59 o 
   1   1  20     2745.37     2937.68    248.71 o 
   3   1  20      260.24      463.54    184.11 o 
   5   1  20      489.59      381.29    194.12 o 
   7   1  20      731.23      330.06    204.54 o 
   9   1  20      436.57      200.97    217.91 o 
  11   1  20      497.67      378.17    243.44 o 
  13   1  20       29.57      156.61    241.53 o 
  15   1  20       26.19     -125.22    242.51 o 
 -44   2  20      424.59      274.99    211.06 o 
 -42   2  20      571.59      209.01    214.60 o 
 -40   2  20      398.44      441.77    195.78 o 
 -38   2  20       68.42      -17.95    170.49 o 
 -36   2  20     1219.29     1685.51    266.44 o 
 -34   2  20      246.86      238.96    179.69 o 
 -32   2  20        9.28      -13.73    131.53 o 
 -30   2  20      591.47      436.76    129.93 o 
 -28   2  20     1079.20     1396.23    129.72 o 
 -26   2  20      279.57      377.44    124.13 o 
 -24   2  20       49.83      165.80     83.80 o 
 -22   2  20      294.04      346.60     72.79 o 
 -20   2  20      759.16      825.11     72.81 o 
 -18   2  20     2922.23     3840.65    187.95 o 
 -16   2  20       52.52      118.92    124.58 o 
 -14   2  20      294.39      202.36    187.70 o 
 -12   2  20      713.77     1149.73    424.08 o 
 -10   2  20      534.80      470.96    140.35 o 
  -8   2  20      935.22     1034.99    230.12 o 
  -6   2  20       25.19      199.22    133.16 o 
  -4   2  20      155.46      -36.20    166.79 o 
  -2   2  20       11.68       62.70    297.91 o 
   0   2  20     1339.34     1041.76    210.59 o 
   2   2  20       59.74      114.87    175.82 o 
   4   2  20      129.54      270.55    247.62 o 
   6   2  20      468.31      166.60    195.86 o 
   8   2  20       64.56       67.99    203.97 o 
  10   2  20       18.11     -119.22    220.81 o 
  12   2  20       19.79     -173.83    223.36 o 
  14   2  20       97.48      -69.48    240.53 o 
  16   2  20        5.66     -182.16    252.63 o 
 -43   3  20        4.75       -9.07    183.10 o 
 -41   3  20      134.83     -241.53    212.20 o 
 -39   3  20        4.63     -166.43    191.36 o 
 -37   3  20       76.83      173.86    190.67 o 
 -35   3  20       17.58      106.90    178.45 o 
 -33   3  20       88.83      -33.94    152.08 o 
 -31   3  20       46.50       91.64    139.68 o 
 -29   3  20        1.90      -54.82    156.42 o 
 -27   3  20      202.23      151.89    107.99 o 
 -25   3  20      117.55      128.42     98.47 o 
 -23   3  20       43.00       81.33    112.54 o 
 -21   3  20      517.37      434.62     89.84 o 
 -19   3  20        8.46       28.94     69.07 o 
 -17   3  20       48.07     -133.54    175.89 o 
 -15   3  20      142.08      117.13    186.20 o 
 -13   3  20       38.05      154.25    195.07 o 
 -11   3  20      287.91      394.86    207.47 o 
  -9   3  20      233.97      373.83    218.68 o 
  -7   3  20      208.56       90.22    136.06 o 
  -5   3  20       42.65       52.19    164.30 o 
  -3   3  20        4.37     -119.03    139.46 o 
  -1   3  20      272.36      304.95    269.68 o 
   1   3  20       37.59      632.42    301.86 o 
   3   3  20       84.42       15.87    178.83 o 
   5   3  20      104.58      -87.14    179.89 o 
   7   3  20      222.43      263.81    204.51 o 
   9   3  20       75.19      183.74    224.76 o 
  11   3  20       41.85       94.73    227.90 o 
  13   3  20       11.93     -217.89    226.27 o 
  15   3  20        3.69      105.00    257.50 o 
 -42   4  20        8.54      168.54    220.09 o 
 -40   4  20       85.92     -182.14    568.06 o 
 -38   4  20       24.29       47.87    201.28 o 
 -36   4  20      432.48      760.84    210.63 o 
 -34   4  20       19.07     -122.63    389.08 o 
 -32   4  20      100.11      -37.85    153.56 o 
 -30   4  20     2046.62     1733.42    193.53 o 
 -28   4  20       43.12      132.66    195.45 o 
 -26   4  20      346.61      254.03    119.16 o 
 -24   4  20      138.07       62.96    103.15 o 
 -22   4  20      961.52     1143.93    120.74 o 
 -20   4  20       23.61       60.99     91.71 o 
 -18   4  20      671.22      561.14    193.59 o 
 -16   4  20       17.01     -209.63    208.00 o 
 -14   4  20       22.55     -149.31    211.49 o 
 -12   4  20      365.35      325.15    216.19 o 
 -10   4  20      719.62     1135.88    249.03 o 
  -8   4  20      208.54      149.57    209.66 o 
  -6   4  20      255.44      -60.11    229.87 o 
  -4   4  20      204.03       12.09    240.09 o 
  -2   4  20     1427.20     1714.54    315.54 o 
   0   4  20      488.38      413.29    274.95 o 
   2   4  20      116.59       78.47    250.02 o 
   4   4  20      836.76      969.37    335.70 o 
   6   4  20       48.66     -300.91    294.35 o 
   8   4  20       58.47      317.88    341.15 o 
  10   4  20      449.24      245.05    346.16 o 
  12   4  20      192.96      383.53    372.84 o 
  14   4  20        2.69      426.76    396.88 o 
 -41   5  20        0.26     -115.65    180.10 o 
 -39   5  20      105.83       52.14    235.31 o 
 -37   5  20      332.91       96.04    201.54 o 
 -35   5  20      455.05      666.21    214.46 o 
 -33   5  20      261.82      342.12    243.21 o 
 -31   5  20      136.16       70.65    191.64 o 
 -29   5  20     2119.79     2126.20    211.37 o 
 -27   5  20      549.02      775.82    149.13 o 
 -25   5  20     2399.28     2555.03    180.14 o 
 -23   5  20      428.40      701.81    125.07 o 
 -21   5  20      224.11      365.95    108.20 o 
 -19   5  20     5368.57     6500.50    364.80 o 
 -17   5  20      565.05      483.40    190.40 o 
 -15   5  20     2437.34     2076.44    323.56 o 
 -13   5  20     1472.99      693.81    267.11 o 
 -11   5  20     4032.50     3345.38    365.75 o 
  -9   5  20      115.33      198.31    242.13 o 
  -7   5  20     3973.65     3748.35    392.72 o 
  -5   5  20      292.68       45.30    248.83 o 
  -3   5  20       10.04     -177.20    252.16 o 
  -1   5  20     1139.53     1063.10    308.72 o 
   1   5  20     1249.72      630.47    300.21 o 
   3   5  20      262.87      377.35    303.61 o 
   5   5  20      358.57      433.82    312.83 o 
   7   5  20      381.89      -10.25    315.59 o 
   9   5  20      306.49      236.68    361.02 o 
  11   5  20      118.47      364.18    362.82 o 
 -38   6  20       22.01      -51.76    171.59 o 
 -36   6  20     1301.85     1478.04    200.96 o 
 -34   6  20      115.87      279.62    223.84 o 
 -32   6  20       13.94      131.19    174.94 o 
 -30   6  20     1319.20     1263.82    210.41 o 
 -28   6  20     1062.11      975.37    162.05 o 
 -26   6  20     1265.95     1352.84    171.46 o 
 -24   6  20      873.11      654.50    145.45 o 
 -22   6  20      303.59      352.22    124.10 o 
 -20   6  20     3789.63     3759.08    309.90 o 
 -18   6  20     2283.48     2540.94    261.79 o 
 -16   6  20      513.89      729.20    212.24 o 
 -14   6  20       90.53      -49.46    239.98 o 
 -12   6  20     3791.18     4700.45    424.54 o 
 -10   6  20     1068.86      927.72    274.07 o 
  -8   6  20     2770.51     2851.49    365.96 o 
  -6   6  20     1378.03     1578.86    315.87 o 
  -4   6  20        7.58      111.98    260.17 o 
  -2   6  20      219.36      550.75    294.08 o 
   0   6  20     1274.75     1677.69    343.52 o 
   2   6  20        5.96      149.75    284.24 o 
   4   6  20      668.11      719.82    326.24 o 
   6   6  20     1316.95      799.07    354.14 o 
   8   6  20       38.68     -307.55    197.53 o 
  10   6  20       79.60     -142.68    593.78 o 
 -35   7  20      288.15      154.03    176.03 o 
 -33   7  20       25.37      195.56    165.97 o 
 -31   7  20       54.41      147.33    162.22 o 
 -29   7  20     1261.39     1061.24    173.79 o 
 -27   7  20      139.84      130.38    133.79 o 
 -25   7  20     1741.12     1575.58    185.44 o 
 -23   7  20       36.40     -111.85    146.52 o 
 -21   7  20      400.80      240.56    218.83 o 
 -19   7  20     2235.37     2829.10    290.50 o 
 -17   7  20      750.36      366.41    328.43 o 
 -15   7  20      327.81      461.25    419.28 o 
 -13   7  20      458.73      495.55    269.10 o 
 -11   7  20     1356.26     1818.74    331.66 o 
  -9   7  20       28.69      -81.97    241.56 o 
  -7   7  20      917.09      513.76    269.38 o 
  -5   7  20      290.98      539.56    294.55 o 
  -3   7  20      150.20      528.87    300.64 o 
  -1   7  20     1260.76      899.21    326.01 o 
   1   7  20      303.74      512.43    311.20 o 
   3   7  20      104.22      339.60    206.15 o 
   5   7  20       71.25      138.50    224.11 o 
   7   7  20      299.01      242.87    211.39 o 
 -32   8  20        0.98     -184.06    169.24 o 
 -30   8  20      618.18      559.31    181.07 o 
 -28   8  20      359.92      163.11    167.08 o 
 -26   8  20      522.13      628.00    153.89 o 
 -24   8  20       96.19      367.98    198.73 o 
 -22   8  20      859.81     1122.15    234.15 o 
 -20   8  20      341.80       99.44    180.40 o 
 -18   8  20      504.93      537.26    179.96 o 
 -16   8  20      268.02      -98.60    161.82 o 
 -14   8  20      279.65      482.95    177.28 o 
 -12   8  20       11.61     -191.82    186.21 o 
 -10   8  20       19.21        0.11    186.95 o 
  -8   8  20       13.40      221.92    190.66 o 
  -6   8  20        6.33      -16.01    201.71 o 
  -4   8  20      282.72      447.58    205.71 o 
  -2   8  20       86.56      176.43    195.68 o 
   0   8  20      419.29      248.13    211.69 o 
   2   8  20       12.07      160.35    210.00 o 
   4   8  20        9.96      283.70    222.51 o 
 -27   9  20        2.56      -23.14    254.96 o 
 -25   9  20       33.29     -148.55    257.98 o 
 -23   9  20      104.56      165.45    196.03 o 
 -21   9  20       24.48      -58.83    209.46 o 
 -19   9  20      145.43      334.37    198.00 o 
 -17   9  20       93.81      -67.51    178.60 o 
 -15   9  20        4.16      186.11    183.06 o 
 -13   9  20       94.06       -3.53    234.97 o 
 -11   9  20      494.97      250.21    256.84 o 
  -9   9  20        8.37       10.78    204.19 o 
  -7   9  20       73.97       -5.13    205.44 o 
  -5   9  20      342.37      595.33    218.63 o 
  -3   9  20      399.69      537.33    216.00 o 
  -1   9  20        5.27       49.16    295.34 o 
 -18  10  20        8.85     -315.85    334.11 o 
 -16  10  20       25.25      278.32    347.11 o 
 -14  10  20       98.49      138.43    333.65 o 
 -12  10  20      120.27     -431.51    312.73 o 
 -45   1  21        4.84        6.29    165.24 o 
 -43   1  21      344.71      544.88    206.88 o 
 -41   1  21      102.74      119.35    180.84 o 
 -39   1  21     1105.76      944.76    188.89 o 
 -37   1  21      577.91      565.01    347.69 o 
 -35   1  21      926.10      712.77    167.28 o 
 -33   1  21      820.09      873.38    155.04 o 
 -31   1  21      672.68      560.37    202.45 o 
 -29   1  21     2182.38     2408.91    151.87 o 
 -27   1  21      322.38      266.74     90.12 o 
 -25   1  21     4067.18     4212.74    150.48 o 
 -23   1  21     3889.61     3758.47    135.96 o 
 -21   1  21       95.47       62.95     61.50 o 
 -19   1  21      564.71      552.50    106.43 o 
 -17   1  21      103.34       74.32    282.41 o 
 -15   1  21      165.45      106.08     69.14 o 
 -13   1  21       48.23      107.94     85.68 o 
 -11   1  21     1329.67      986.94    162.89 o 
  -9   1  21     2148.86     1916.90    194.63 o 
  -7   1  21     1015.93     1530.95    328.82 o 
  -5   1  21      170.38      322.81    158.79 o 
  -3   1  21      492.56      657.25    174.57 o 
  -1   1  21      192.49       41.76    169.75 o 
   1   1  21      162.42      -61.72    169.32 o 
   3   1  21     1379.71     1697.40    403.91 o 
   5   1  21      649.90      220.10    201.76 o 
   7   1  21        1.88       92.23    203.42 o 
   9   1  21        7.66      266.01    226.02 o 
  11   1  21      115.63      170.61    256.00 o 
  13   1  21       31.93     -132.23    242.85 o 
  15   1  21      119.52      266.53    267.70 o 
 -44   2  21      325.01      388.32    212.41 o 
 -42   2  21      848.87     1177.32    216.41 o 
 -40   2  21      642.57      731.17    198.97 o 
 -38   2  21        4.59      -59.02    159.20 o 
 -36   2  21       22.99      210.25    152.30 o 
 -34   2  21        4.78       34.02    139.24 o 
 -32   2  21     3349.33     3789.19    262.43 o 
 -30   2  21      156.98      -64.49    140.61 o 
 -28   2  21      867.77      939.03    128.78 o 
 -26   2  21     1907.81     1745.05    125.57 o 
 -24   2  21     2694.77     2449.63    152.83 o 
 -22   2  21     5009.82     6101.81    212.16 o 
 -20   2  21     9819.79     8913.33    261.76 o 
 -18   2  21     1791.28     2192.55    157.68 o 
 -16   2  21     1979.82     2238.86    196.33 o 
 -14   2  21    15867.17    15286.15    503.23 o 
 -12   2  21     1098.95      861.63    207.24 o 
 -10   2  21      210.36      272.40    135.73 o 
  -8   2  21     2733.85     3390.55    639.92 o 
  -6   2  21     1770.37     2392.88    212.18 o 
  -4   2  21     2065.07     2206.82    211.28 o 
  -2   2  21      407.93      658.33    180.53 o 
   0   2  21        7.21      219.03    181.91 o 
   2   2  21       42.95      220.66    193.26 o 
   4   2  21     1102.73     1021.65    222.78 o 
   6   2  21       82.52       34.03    322.14 o 
   8   2  21      409.01      635.57    229.91 o 
  10   2  21      258.12      373.02    246.64 o 
  12   2  21       58.61      268.83    240.76 o 
  14   2  21       14.04      177.25    259.06 o 
 -43   3  21      872.15      546.24    274.01 o 
 -41   3  21      334.11      172.99    320.94 o 
 -39   3  21     1073.47      944.46    259.70 o 
 -37   3  21       22.02      215.89    187.14 o 
 -35   3  21      298.92      299.57    171.10 o 
 -33   3  21     2567.87     3068.91    530.35 o 
 -31   3  21     2419.90     2191.08    205.51 o 
 -29   3  21      357.06      584.76    134.98 o 
 -27   3  21      299.99      404.80    149.58 o 
 -25   3  21     3751.46     3793.50    182.98 o 
 -23   3  21       26.48      -24.09     87.12 o 
 -21   3  21     4796.59     4845.09    184.45 o 
 -19   3  21      468.42      397.40    222.86 o 
 -17   3  21        9.36      -81.97    212.42 o 
 -15   3  21     7892.76     8640.97    540.76 o 
 -13   3  21     3084.80     3014.82    322.57 o 
 -11   3  21     4192.61     3168.21    347.19 o 
  -9   3  21     4258.59     4307.14    402.01 o 
  -7   3  21     2281.68     3322.71    373.51 o 
  -5   3  21     2085.90     2177.12    215.52 o 
  -3   3  21     5127.41     5543.65    325.17 o 
  -1   3  21     1097.86      973.59    200.97 o 
   1   3  21       41.95       -9.66    170.27 o 
   3   3  21     1233.32     1594.43    447.04 o 
   5   3  21     1069.85      760.19    263.58 o 
   7   3  21       50.79       60.81    215.24 o 
   9   3  21      588.97      515.17    346.98 o 
  11   3  21      151.81      292.61    236.78 o 
  13   3  21        0.04      -89.63    247.70 o 
 -42   4  21       24.25     -324.02    214.39 o 
 -40   4  21     1599.57     1755.91    257.76 o 
 -38   4  21       89.36      -52.94    274.38 o 
 -36   4  21      116.47       -3.50    237.45 o 
 -34   4  21       43.09      165.50    172.62 o 
 -32   4  21     3159.35     2936.23    240.46 o 
 -30   4  21      667.49      974.57    313.94 o 
 -28   4  21     1711.31     1815.21    165.01 o 
 -26   4  21     2577.48     2484.97    169.35 o 
 -24   4  21     1826.65     1940.48    227.87 o 
 -22   4  21     7298.28     7260.74    246.47 o 
 -20   4  21     8529.80     7299.56    241.57 o 
 -18   4  21     1775.04     1887.98    311.24 o 
 -16   4  21     1804.29     2006.22    321.06 o 
 -14   4  21    14072.52    13638.81    694.47 o 
 -12   4  21      776.57      679.61    241.50 o 
 -10   4  21     1411.49     1019.80    275.13 o 
  -8   4  21     5592.90     5621.03    465.45 o 
  -6   4  21     3488.33     3881.68    410.13 o 
  -4   4  21      757.14      947.01    291.47 o 
  -2   4  21     2013.64     1711.35    331.90 o 
   0   4  21      479.34      661.89    300.09 o 
   2   4  21        8.22     -308.98    272.80 o 
   4   4  21     1085.99      353.86    327.37 o 
   6   4  21      223.11       40.54    332.73 o 
   8   4  21       59.61      459.01    362.31 o 
  10   4  21      397.06      813.41    392.77 o 
  12   4  21       82.44      -85.43    369.55 o 
 -39   5  21      122.45      233.22    349.55 o 
 -37   5  21       54.77      276.01    348.00 o 
 -35   5  21       19.49      111.53    205.55 o 
 -33   5  21       37.66       90.49    168.42 o 
 -31   5  21      305.49      268.81    230.39 o 
 -29   5  21     1043.19      855.57    157.32 o 
 -27   5  21       13.07       12.19    150.26 o 
 -25   5  21      687.19      658.52    135.10 o 
 -23   5  21       27.94      -37.44    110.03 o 
 -21   5  21     2905.31     2519.44    245.63 o 
 -19   5  21     1675.90     1832.79    242.11 o 
 -17   5  21       53.66     -202.56    236.73 o 
 -15   5  21     1871.46     1995.26    329.09 o 
 -13   5  21     1410.41     1217.24    290.89 o 
 -11   5  21       57.78       83.76    228.00 o 
  -9   5  21       32.56       91.20    243.34 o 
  -7   5  21     3129.71     2677.77    360.43 o 
  -5   5  21      231.40      203.99    272.96 o 
  -3   5  21     1401.57     1461.75    335.70 o 
  -1   5  21      468.05       84.77    280.49 o 
   1   5  21      297.52      269.61    267.37 o 
   3   5  21       72.27      328.04    320.06 o 
   5   5  21      337.33      434.00    331.21 o 
   7   5  21      290.41      314.26    345.26 o 
   9   5  21      106.92      -54.09    357.92 o 
  11   5  21      162.55      385.04    396.49 o 
 -38   6  21        0.91       34.35    177.16 o 
 -36   6  21       33.18      142.89    172.26 o 
 -34   6  21        1.21      166.24    186.79 o 
 -32   6  21       98.34      341.31    179.42 o 
 -30   6  21        3.04       -7.65    162.05 o 
 -28   6  21       41.11       -9.82    195.37 o 
 -26   6  21       47.19      172.26    142.28 o 
 -24   6  21      313.13      368.91    138.89 o 
 -22   6  21      374.31      379.89    208.42 o 
 -20   6  21        1.87       34.57    372.25 o 
 -18   6  21      359.25      842.19    288.58 o 
 -16   6  21        7.27      463.73    270.79 o 
 -14   6  21      260.77      461.37    272.42 o 
 -12   6  21      801.16      520.81    279.30 o 
 -10   6  21       25.04      369.89    261.81 o 
  -8   6  21        8.12       66.20    259.96 o 
  -6   6  21      371.63      513.08    284.98 o 
  -4   6  21      312.25      351.61    286.16 o 
  -2   6  21       41.30     -233.70    273.03 o 
   0   6  21      527.07      518.13    312.89 o 
   2   6  21       47.05      253.77    312.09 o 
   4   6  21       16.35      172.34    308.61 o 
   6   6  21       86.61      293.68    339.31 o 
   8   6  21       57.61      -39.63    350.60 o 
 -35   7  21        0.23      -28.45    172.50 o 
 -33   7  21       25.65       46.85    166.96 o 
 -31   7  21        2.58      108.76    161.68 o 
 -29   7  21      327.87      519.88    272.12 o 
 -27   7  21      213.89      342.00    156.89 o 
 -25   7  21      221.68       97.90    150.23 o 
 -23   7  21      159.52      124.02    236.83 o 
 -21   7  21      698.62      646.73    241.02 o 
 -19   7  21     2302.43     2310.50    286.37 o 
 -17   7  21       20.82     -260.43    197.32 o 
 -15   7  21     1198.15     1708.61    256.36 o 
 -13   7  21      116.77      161.73    282.02 o 
 -11   7  21        6.15       49.39    267.12 o 
  -9   7  21      206.93      378.11    275.31 o 
  -7   7  21      315.34      103.62    262.03 o 
  -5   7  21       36.30      160.46    272.26 o 
  -3   7  21      576.66      153.80    285.63 o 
  -1   7  21       24.69      261.62    315.38 o 
   1   7  21      206.34       95.04    307.43 o 
   3   7  21        9.05      318.99    316.55 o 
   5   7  21        7.25      -47.43    349.15 o 
 -32   8  21      221.25       51.21    186.39 o 
 -30   8  21       34.56      -68.86    166.06 o 
 -28   8  21        3.85       79.52    265.49 o 
 -26   8  21      115.77       64.11    222.76 o 
 -24   8  21      288.23      270.66    290.18 o 
 -22   8  21      135.25       86.48    242.63 o 
 -20   8  21      191.48       89.19    374.48 o 
 -18   8  21       11.99     -293.64    213.60 o 
 -16   8  21      241.48      313.48    316.36 o 
 -14   8  21      498.20      240.22    233.71 o 
 -12   8  21      125.95     -148.50    286.56 o 
 -10   8  21      955.97      303.05    289.16 o 
  -8   8  21      183.61      356.93    292.42 o 
  -6   8  21       25.92       89.79    275.63 o 
  -4   8  21     1026.12     1424.96    337.81 o 
  -2   8  21      163.02      468.39    230.67 o 
   0   8  21       34.91       75.05    206.87 o 
   2   8  21      268.55      216.04    248.67 o 
 -27   9  21        9.59      111.26    267.96 o 
 -25   9  21      375.91     1054.36    223.80 o 
 -23   9  21        5.06      301.84    342.17 o 
 -21   9  21      296.10      339.31    206.86 o 
 -19   9  21       38.65      -67.49    188.40 o 
 -17   9  21       34.82      185.93    193.43 o 
 -15   9  21      748.06      465.85    195.35 o 
 -13   9  21      256.65      331.60    186.25 o 
 -11   9  21      257.18      411.64    302.52 o 
  -9   9  21      670.44      538.33    393.79 o 
  -7   9  21      122.81     -133.44    338.07 o 
  -5   9  21      214.54      325.24    221.73 o 
  -3   9  21      335.81      315.42    222.92 o 
 -44   0  22       79.06     -441.04    539.02 o 
 -42   0  22        9.02     -293.88    199.38 o 
 -40   0  22       24.21       35.75    202.00 o 
 -38   0  22     4756.53     4336.80    310.18 o 
 -36   0  22       41.84      532.28    377.87 o 
 -34   0  22      333.21      406.48    341.21 o 
 -32   0  22     1472.85     1352.50    362.55 o 
 -30   0  22      256.63      553.49    310.93 o 
 -28   0  22     2841.15     2219.91    243.47 o 
 -26   0  22     2143.11     2647.06    246.15 o 
 -24   0  22     2282.80     2361.75    286.42 o 
 -22   0  22      886.88      839.40    172.39 o 
 -20   0  22      193.02      219.51    146.04 o 
 -18   0  22     9401.60    11722.05    605.08 o 
 -16   0  22     3127.25     2708.01    306.39 o 
 -14   0  22     5333.66     4570.97    368.18 o 
 -12   0  22     8119.73     7250.67    466.88 o 
 -10   0  22     8381.24    10587.05    581.85 o 
  -8   0  22     1361.57     1053.92    254.03 o 
  -6   0  22    11342.58    12382.10    650.60 o 
  -4   0  22     5649.95     6294.59    487.13 o 
  -2   0  22      494.46      436.24    264.71 o 
   0   0  22     2413.21     3180.23    397.14 o 
   2   0  22     4243.44     3311.64    405.95 o 
   4   0  22      103.58     -164.83    264.10 o 
   6   0  22      249.46       88.19    268.07 o 
   8   0  22     1367.92      887.15    350.79 o 
  10   0  22       68.37       64.68    337.51 o 
  12   0  22      167.81      395.20    377.82 o 
 -43   1  22      180.86      280.08    199.19 o 
 -41   1  22       20.40     -184.61    174.76 o 
 -39   1  22      280.52        7.26    162.96 o 
 -37   1  22       57.24      -50.62    223.70 o 
 -35   1  22     4569.50     4132.62    244.25 o 
 -33   1  22        2.17     -160.59    124.06 o 
 -31   1  22        4.15     -142.21    143.10 o 
 -29   1  22     4610.92     4516.60    190.50 o 
 -27   1  22     7927.88     7173.57    206.12 o 
 -25   1  22     3401.36     3494.30    140.02 o 
 -23   1  22      845.90      902.62     83.99 o 
 -21   1  22     6962.70     7434.05    216.84 o 
 -19   1  22      908.30      632.83    123.35 o 
 -17   1  22     7801.28     8942.99    366.15 o 
 -15   1  22     2953.36     2881.92    213.63 o 
 -13   1  22      739.50     1119.17    166.02 o 
 -11   1  22     3125.02     3249.61    235.54 o 
  -9   1  22     2603.53     3374.09    248.34 o 
  -7   1  22      160.05      318.45    162.93 o 
  -5   1  22     4357.53     4481.33    290.88 o 
  -3   1  22     3987.38     5295.40    411.21 o 
  -1   1  22       64.31     -126.26    180.82 o 
   1   1  22     2903.47     2957.04    275.82 o 
   3   1  22      640.26      351.86    205.45 o 
   5   1  22       20.00        9.79    201.34 o 
   7   1  22      394.41        9.02    211.75 o 
   9   1  22      765.46      828.79    252.39 o 
  11   1  22        2.02        1.23    287.60 o 
  13   1  22       97.35     -292.19    248.85 o 
 -44   2  22       19.42       47.67    199.33 o 
 -42   2  22        4.33       71.32    259.18 o 
 -40   2  22      341.86      527.26    278.79 o 
 -38   2  22      214.41      288.09    171.16 o 
 -36   2  22      366.89      195.31    152.15 o 
 -34   2  22      434.20      371.14    143.46 o 
 -32   2  22       12.26       18.51    124.21 o 
 -30   2  22        2.30      -83.44    118.63 o 
 -28   2  22     4213.85     4121.89    180.34 o 
 -26   2  22     1142.04     1024.37    100.88 o 
 -24   2  22      421.73      291.36     77.44 o 
 -22   2  22      305.43      165.31     99.08 o 
 -20   2  22       62.24       14.32    101.80 o 
 -18   2  22      132.96      104.24    104.87 o 
 -16   2  22     3594.92     2922.36    222.18 o 
 -14   2  22      451.92      484.48    140.04 o 
 -12   2  22       28.70     -134.44    129.20 o 
 -10   2  22     3844.10     4048.49    442.13 o 
  -8   2  22      676.28      415.86    158.54 o 
  -6   2  22      917.22      713.81    178.56 o 
  -4   2  22     1079.53      870.80    219.76 o 
  -2   2  22      627.41      936.69    208.84 o 
   0   2  22      225.92      751.56    202.23 o 
   2   2  22     1048.88     1074.84    512.59 o 
   4   2  22       31.68     -100.38    246.96 o 
   6   2  22        9.62      209.12    215.43 o 
   8   2  22      226.31      489.79    238.74 o 
  10   2  22      159.88      148.12    237.10 o 
  12   2  22       70.22     -144.76    249.27 o 
 -43   3  22       61.47      103.99    224.18 o 
 -41   3  22       19.03      117.60    205.97 o 
 -39   3  22        8.39       52.89    339.11 o 
 -37   3  22       80.94       -3.28    463.70 o 
 -35   3  22      408.09      460.12    172.55 o 
 -33   3  22       36.41      104.58    152.60 o 
 -31   3  22        4.79      183.39    140.77 o 
 -29   3  22       35.10      161.06    121.99 o 
 -27   3  22      185.13      145.62    108.74 o 
 -25   3  22      133.56      151.55     99.72 o 
 -23   3  22       34.80      -47.84     82.13 o 
 -21   3  22      457.44      415.69     77.80 o 
 -19   3  22      132.97      193.15    166.94 o 
 -17   3  22        8.72      -17.70    222.51 o 
 -15   3  22       10.97       59.76    223.32 o 
 -13   3  22      356.24      312.81    206.03 o 
 -11   3  22       14.70      205.19    227.98 o 
  -9   3  22     1136.53      660.57    243.89 o 
  -7   3  22      315.51      349.35    234.51 o 
  -5   3  22      782.19      804.87    287.85 o 
  -3   3  22      105.74      133.34    165.96 o 
  -1   3  22      107.36     -106.71    174.55 o 
   1   3  22        0.14      234.82    195.37 o 
   3   3  22       43.17      236.89    208.74 o 
   5   3  22        6.71       58.05    217.03 o 
   7   3  22        1.25      138.53    218.71 o 
   9   3  22       15.58      -35.51    229.77 o 
  11   3  22       92.13       32.79    236.37 o 
 -42   4  22        8.97     -335.04    208.79 o 
 -40   4  22      168.71     -115.05    639.24 o 
 -38   4  22      464.85      715.79    214.63 o 
 -36   4  22       16.02       39.44    174.45 o 
 -34   4  22       43.25      186.38    257.65 o 
 -32   4  22      564.93      568.54    167.06 o 
 -30   4  22       18.66      -69.00    129.65 o 
 -28   4  22       20.33      209.78    124.82 o 
 -26   4  22        0.95      126.93    124.09 o 
 -24   4  22      499.49      540.88    143.42 o 
 -22   4  22       17.26      -46.05     93.45 o 
 -20   4  22      351.79      307.00    190.23 o 
 -18   4  22     2221.06     2527.46    347.56 o 
 -16   4  22      705.77      798.05    255.30 o 
 -14   4  22      100.39      106.19    230.50 o 
 -12   4  22     1395.47     1102.70    281.85 o 
 -10   4  22     1993.63     2481.98    336.70 o 
  -8   4  22      313.54      467.95    261.06 o 
  -6   4  22     2767.75     2362.82    365.93 o 
  -4   4  22     1477.76     1649.16    319.15 o 
  -2   4  22       68.18     -157.96    263.34 o 
   0   4  22      821.15      619.45    311.09 o 
   2   4  22     1058.91      676.02    348.18 o 
   4   4  22       62.15      132.73    322.09 o 
   6   4  22       90.07      575.48    369.35 o 
   8   4  22      286.87     -154.72    353.76 o 
  10   4  22        0.39      -13.14    375.88 o 
 -39   5  22      410.24      279.93    362.56 o 
 -37   5  22        5.91      -49.28    199.17 o 
 -35   5  22     2039.31     3203.39    580.32 o 
 -33   5  22       62.32      266.58    475.43 o 
 -31   5  22       11.40      -57.50    151.93 o 
 -29   5  22     2340.26     2854.56    202.61 o 
 -27   5  22     2551.99     2065.97    178.30 o 
 -25   5  22      820.83      787.60    172.78 o 
 -23   5  22      790.18      835.55    129.12 o 
 -21   5  22     3121.24     3101.43    349.88 o 
 -19   5  22      219.05      111.18    418.22 o 
 -17   5  22     2668.47     2856.66    361.88 o 
 -15   5  22     1374.01     1321.13    310.68 o 
 -13   5  22      232.12      506.86    250.75 o 
 -11   5  22     2161.53     2286.90    340.33 o 
  -9   5  22     1545.35     1423.30    323.78 o 
  -7   5  22       69.50     -156.07    250.25 o 
  -5   5  22      933.18      636.99    307.48 o 
  -3   5  22      809.23      850.48    323.48 o 
  -1   5  22      150.95     -107.98    284.54 o 
   1   5  22     1417.42      903.95    337.42 o 
   3   5  22      189.74      434.29    333.68 o 
   5   5  22       16.40        8.38    332.96 o 
   7   5  22      220.39      343.52    363.74 o 
   9   5  22      228.38      342.90    375.40 o 
 -38   6  22       99.34      -44.65    203.10 o 
 -36   6  22      464.61      653.46    210.88 o 
 -34   6  22      511.67      488.78    199.11 o 
 -32   6  22        1.71     -243.81    162.33 o 
 -30   6  22      169.70      193.80    167.25 o 
 -28   6  22     2928.89     3001.46    217.94 o 
 -26   6  22      218.36       49.43    142.90 o 
 -24   6  22      426.03      388.36    138.87 o 
 -22   6  22      584.90      554.18    235.67 o 
 -20   6  22      245.37      339.02    215.67 o 
 -18   6  22       52.63       80.30    286.54 o 
 -16   6  22     3355.85     2645.26    381.97 o 
 -14   6  22      122.97     -171.31    261.28 o 
 -12   6  22      335.23      255.86    282.26 o 
 -10   6  22     1949.29     1639.34    331.92 o 
  -8   6  22      270.76      136.50    270.80 o 
  -6   6  22      374.86      477.81    298.50 o 
  -4   6  22      800.47     1167.92    310.41 o 
  -2   6  22      770.89      529.53    319.30 o 
   0   6  22      126.14      770.38    338.23 o 
   2   6  22      861.90      826.69    348.83 o 
   4   6  22      137.84       91.57    318.73 o 
   6   6  22       53.25     -138.65    330.76 o 
 -35   7  22     1016.59     1043.09    334.35 o 
 -33   7  22       26.06     -108.33    274.64 o 
 -31   7  22       15.79       49.69    190.97 o 
 -29   7  22      241.82      373.51    265.14 o 
 -27   7  22      870.25      797.77    169.75 o 
 -25   7  22      280.81     -224.77    242.28 o 
 -23   7  22       82.37      -79.78    231.80 o 
 -21   7  22     1256.45      696.20    252.54 o 
 -19   7  22        1.81      -79.02    214.09 o 
 -17   7  22      836.07      625.20    294.97 o 
 -15   7  22      249.08      258.95    285.02 o 
 -13   7  22       37.87      393.33    291.14 o 
 -11   7  22      946.64     1018.42    316.43 o 
  -9   7  22     1625.07     1715.34    340.88 o 
  -7   7  22      158.88      167.47    283.83 o 
  -5   7  22      634.13      576.00    309.06 o 
  -3   7  22      549.25      214.68    302.08 o 
  -1   7  22       35.58      169.25    303.97 o 
   1   7  22      672.76      664.15    343.72 o 
   3   7  22      458.02      497.86    350.22 o 
 -30   8  22       30.77      -13.81    164.20 o 
 -28   8  22       43.72     -120.44    346.24 o 
 -26   8  22        3.52      209.33    265.53 o 
 -24   8  22       70.25      256.39    264.16 o 
 -22   8  22        5.56      471.54    252.15 o 
 -20   8  22       33.42      271.02    236.61 o 
 -18   8  22      413.30      612.80    282.67 o 
 -16   8  22      516.81      565.71    329.55 o 
 -14   8  22        4.43      -68.39    218.48 o 
 -12   8  22       35.70     -227.64    274.50 o 
 -10   8  22      741.31      848.72    335.66 o 
  -8   8  22      593.80      -12.83    303.42 o 
  -6   8  22      406.35      328.96    295.60 o 
  -4   8  22      403.39      577.76    315.83 o 
  -2   8  22      186.08      367.77    319.54 o 
   0   8  22        9.53      185.55    460.11 o 
 -25   9  22        0.29      -81.42    215.21 o 
 -23   9  22        6.97     -151.63    206.29 o 
 -21   9  22       82.36       88.12    203.76 o 
 -19   9  22      160.19      193.00    195.79 o 
 -17   9  22       10.39      -81.81    197.84 o 
 -15   9  22       32.34     -140.56    220.10 o 
 -13   9  22      107.93       49.74    182.27 o 
 -11   9  22       52.35      -46.55    422.34 o 
  -9   9  22        5.09        8.17    217.14 o 
  -7   9  22        4.37     -428.47    215.69 o 
 -43   1  23       59.48       16.04    193.23 o 
 -41   1  23      381.43      329.26    184.31 o 
 -39   1  23       33.87       66.30    168.68 o 
 -37   1  23      203.07      267.40    177.83 o 
 -35   1  23        9.25      212.93    137.37 o 
 -33   1  23       53.80      212.87    127.07 o 
 -31   1  23       86.89      157.68    120.03 o 
 -29   1  23      224.33      158.19    103.75 o 
 -27   1  23     2468.54     2401.22    225.14 o 
 -25   1  23     2762.96     2591.94    122.22 o 
 -23   1  23     1665.97     1922.77    100.62 o 
 -21   1  23     1851.26     1600.08    140.69 o 
 -19   1  23     1212.90      958.11    141.30 o 
 -17   1  23     2695.02     2685.71    223.23 o 
 -15   1  23       38.86       43.51    314.23 o 
 -13   1  23     5288.62     5129.65    292.68 o 
 -11   1  23     2058.43     1694.50    194.04 o 
  -9   1  23     1242.68      864.48    179.71 o 
  -7   1  23      141.59      -58.84    164.67 o 
  -5   1  23     2215.38     1588.61    215.35 o 
  -3   1  23       42.30      -25.49    340.69 o 
  -1   1  23      347.83      431.20    206.31 o 
   1   1  23      239.71     -243.92    424.01 o 
   3   1  23       75.58       26.86    207.45 o 
   5   1  23      478.21      829.69    237.05 o 
   7   1  23      187.37      220.72    232.87 o 
   9   1  23        4.00     -189.41    233.58 o 
  11   1  23       54.86       98.22    259.05 o 
 -44   2  23        6.60      133.02    225.81 o 
 -42   2  23      689.16      707.93    201.70 o 
 -40   2  23      138.15      175.57    239.21 o 
 -38   2  23      796.98      895.92    180.28 o 
 -36   2  23      311.25      273.87    154.17 o 
 -34   2  23     1237.65     1174.61    161.90 o 
 -32   2  23      683.18      589.65    140.81 o 
 -30   2  23     6212.34     6558.77    232.86 o 
 -28   2  23     1921.56     1688.91    204.03 o 
 -26   2  23       17.39       35.91     81.03 o 
 -24   2  23     6630.79     7153.75    190.82 o 
 -22   2  23     1733.35     1218.31    132.64 o 
 -20   2  23     1816.39     1594.21    139.47 o 
 -18   2  23     1029.51     1321.13    145.80 o 
 -16   2  23     1629.47     2126.01    201.72 o 
 -14   2  23     1859.61     1978.69    197.98 o 
 -12   2  23     6273.65     5864.03    324.71 o 
 -10   2  23       12.27      165.35    155.85 o 
  -8   2  23      477.15      416.21    168.24 o 
  -6   2  23     2322.01     2604.99    313.30 o 
  -4   2  23     2151.70     2279.16    245.41 o 
  -2   2  23      556.83      804.00    213.81 o 
   0   2  23      978.91      658.72    233.94 o 
   2   2  23      394.50      675.87    224.56 o 
   4   2  23      284.04      234.49    287.78 o 
   6   2  23      387.30      216.08    219.97 o 
   8   2  23       82.06       -4.44    228.72 o 
  10   2  23       35.56       13.75    245.39 o 
 -43   3  23       15.09      -24.71    217.06 o 
 -41   3  23      832.79      754.18    226.36 o 
 -39   3  23        9.34       19.43    187.60 o 
 -37   3  23       16.59      155.53    180.64 o 
 -35   3  23      141.81      144.39    162.94 o 
 -33   3  23      469.94      701.71    200.16 o 
 -31   3  23     1239.70     1204.74    153.77 o 
 -29   3  23      409.40      297.94    122.58 o 
 -27   3  23        2.11     -176.20    103.52 o 
 -25   3  23     1464.72     1324.09    124.06 o 
 -23   3  23     6538.16     7050.19    310.75 o 
 -21   3  23      755.00      686.93    204.93 o 
 -19   3  23     6197.42     4313.73    419.90 o 
 -17   3  23     2153.26     2209.43    316.63 o 
 -15   3  23      333.75      447.64    251.94 o 
 -13   3  23     5383.76     4882.55    432.84 o 
 -11   3  23     3340.13     2827.42    364.74 o 
  -9   3  23      149.42      751.36    273.48 o 
  -7   3  23      118.48      213.65    266.52 o 
  -5   3  23     4173.63     3313.94    408.82 o 
  -3   3  23        1.19      -34.99    258.62 o 
  -1   3  23     1283.55      950.83    333.25 o 
   1   3  23      650.13      726.42    337.19 o 
   3   3  23      322.11      297.48    221.75 o 
   5   3  23      605.50     1034.90    321.70 o 
   7   3  23      225.89      -27.91    227.55 o 
   9   3  23       16.97      404.27    256.51 o 
 -42   4  23      190.72      688.06    533.82 o 
 -40   4  23       63.14      -74.42    195.88 o 
 -38   4  23      903.32     1484.70    387.96 o 
 -36   4  23      285.11      311.46    187.85 o 
 -34   4  23     1730.86     1576.18    209.98 o 
 -32   4  23      116.24      356.64    243.22 o 
 -30   4  23     3808.60     3704.65    361.49 o 
 -28   4  23      307.19      506.29    209.14 o 
 -26   4  23        1.41       56.54    151.94 o 
 -24   4  23     5283.60     7000.02    254.56 o 
 -22   4  23     2929.08     2230.46    256.28 o 
 -20   4  23      859.38     1201.82    221.90 o 
 -18   4  23     1021.68      418.18    252.30 o 
 -16   4  23     2435.83     2846.70    376.77 o 
 -14   4  23       28.86       95.70    246.59 o 
 -12   4  23     2304.65     1754.62    314.06 o 
 -10   4  23       12.59      283.46    260.89 o 
  -8   4  23       20.81       92.12    245.49 o 
  -6   4  23     1629.87     1848.24    362.17 o 
  -4   4  23      726.23      527.07    288.32 o 
  -2   4  23      460.39      402.96    282.13 o 
   0   4  23      831.80      838.09    341.62 o 
   2   4  23      956.08     1011.00    371.85 o 
   4   4  23       39.98      245.07    320.42 o 
   6   4  23      499.95      582.50    380.64 o 
   8   4  23       29.39     -288.13    365.94 o 
 -39   5  23      143.66      101.12    204.99 o 
 -37   5  23      176.93      217.60    343.63 o 
 -35   5  23      275.36      538.25    471.48 o 
 -33   5  23      294.78      227.94    183.33 o 
 -31   5  23     1767.58     2005.42    216.47 o 
 -29   5  23      201.35      248.61    141.37 o 
 -27   5  23       79.81      155.42    128.56 o 
 -25   5  23       95.92      151.61    153.81 o 
 -23   5  23      889.38     1296.25    258.74 o 
 -21   5  23        2.54      498.33    215.79 o 
 -19   5  23     1468.11     1496.30    294.68 o 
 -17   5  23      202.70      405.46    277.05 o 
 -15   5  23     1040.24     1343.30    325.84 o 
 -13   5  23      599.71      743.89    270.03 o 
 -11   5  23      175.63      227.54    240.52 o 
  -9   5  23      121.17      394.33    281.11 o 
  -7   5  23      204.16      155.91    258.16 o 
  -5   5  23      332.07      677.64    315.22 o 
  -3   5  23        0.79      278.80    304.63 o 
  -1   5  23        2.04     -147.09    307.23 o 
   1   5  23       27.71      173.63    313.04 o 
   3   5  23      130.99      119.37    335.30 o 
   5   5  23      308.89     -168.24    341.38 o 
   7   5  23       11.09     -484.24    360.94 o 
 -38   6  23      126.19      619.37    525.59 o 
 -36   6  23        1.21      286.52    198.81 o 
 -34   6  23       19.15       12.74    186.17 o 
 -32   6  23        1.87     -212.28    162.82 o 
 -30   6  23      386.98      205.00    154.98 o 
 -28   6  23        2.49      -84.53    140.88 o 
 -26   6  23       49.91      123.11    141.07 o 
 -24   6  23       73.30      208.14    232.01 o 
 -22   6  23      541.40      551.61    317.16 o 
 -20   6  23       16.62       -6.28    209.62 o 
 -18   6  23       10.57      223.96    221.09 o 
 -16   6  23      439.79      253.89    267.61 o 
 -14   6  23      293.69      399.97    293.42 o 
 -12   6  23       80.53      221.39    288.90 o 
 -10   6  23      421.56       81.98    269.62 o 
  -8   6  23      803.77      328.68    293.84 o 
  -6   6  23       39.91      102.37    291.31 o 
  -4   6  23      145.92       41.49    301.06 o 
  -2   6  23       81.39      529.18    337.94 o 
   0   6  23       35.14       47.71    326.85 o 
   2   6  23      106.37      293.58    343.56 o 
   4   6  23       70.98      542.85    368.39 o 
 -33   7  23       29.30       10.04    212.18 o 
 -31   7  23      234.47      589.31    202.39 o 
 -29   7  23       84.28      167.97    202.88 o 
 -27   7  23       97.79      209.49    267.22 o 
 -25   7  23      152.29      203.74    266.04 o 
 -23   7  23       56.03     -208.02    227.68 o 
 -21   7  23       53.63      -63.66    233.59 o 
 -19   7  23     1086.86      905.27    251.72 o 
 -17   7  23        2.63     -259.64    207.01 o 
 -15   7  23       50.35      371.59    303.63 o 
 -13   7  23      270.87      685.31    317.78 o 
 -11   7  23       35.88     -287.10    280.76 o 
  -9   7  23      357.38      702.73    310.32 o 
  -7   7  23      658.88      558.23    312.23 o 
  -5   7  23        1.10     -367.84    284.73 o 
  -3   7  23      154.65      223.58    313.28 o 
  -1   7  23      216.67     -208.37    309.74 o 
   1   7  23        6.17     -349.46    314.51 o 
 -30   8  23       39.30     -361.83    181.48 o 
 -28   8  23        1.92     -339.10    262.30 o 
 -26   8  23       95.54      166.80    278.68 o 
 -24   8  23      511.63      423.56    369.13 o 
 -22   8  23        2.55      142.11    342.74 o 
 -20   8  23      456.72      196.51    423.02 o 
 -18   8  23      371.72      114.06    237.97 o 
 -16   8  23        4.39      123.40    356.84 o 
 -14   8  23      450.53      734.55    260.91 o 
 -12   8  23      589.80      393.48    318.05 o 
 -10   8  23       26.20      215.62    298.56 o 
  -8   8  23      276.37      494.72    321.41 o 
  -6   8  23      392.80      748.25    345.19 o 
  -4   8  23       13.64      281.77    325.34 o 
 -21   9  23        2.39      170.03    206.81 o 
 -19   9  23      584.66      676.44    263.97 o 
 -17   9  23      294.37      554.93    271.41 o 
 -15   9  23       32.40      374.80    632.50 o 
 -13   9  23      467.16      680.02    299.22 o 
 -11   9  23      364.21      569.08    357.33 o 
 -44   0  24       47.41     -248.16    209.09 o 
 -42   0  24      369.15      330.27    269.09 o 
 -40   0  24      348.66      503.86    207.44 o 
 -38   0  24      108.83       28.50    178.38 o 
 -36   0  24       31.56       95.54    224.13 o 
 -34   0  24     4419.77     4781.22    537.82 o 
 -32   0  24      115.28       70.54    309.64 o 
 -30   0  24       58.59      304.17    200.47 o 
 -28   0  24       34.24       94.21    185.32 o 
 -26   0  24    12163.72    11449.52    460.68 o 
 -24   0  24       12.30      -54.29    177.15 o 
 -22   0  24     1836.77     1244.15    248.91 o 
 -20   0  24    11762.61    11683.87    450.58 o 
 -18   0  24     5282.13     5566.44    438.77 o 
 -16   0  24     1747.15     1360.83    266.04 o 
 -14   0  24     3089.24     2330.29    300.93 o 
 -12   0  24     6629.38     6676.68    475.66 o 
 -10   0  24      643.77      803.90    266.53 o 
  -8   0  24    14601.78    14287.09    742.11 o 
  -6   0  24      155.47      -93.87    241.24 o 
  -4   0  24       18.52      188.84    263.15 o 
  -2   0  24     2429.91     3121.38    410.02 o 
   0   0  24      963.17      616.45    318.27 o 
   2   0  24       74.02     -199.40    301.87 o 
   4   0  24      702.34      291.30    320.55 o 
   6   0  24      262.40      245.81    338.76 o 
   8   0  24       25.76     -200.27    339.91 o 
  10   0  24      139.79      133.30    369.89 o 
 -43   1  24      251.86      207.86    196.68 o 
 -41   1  24       43.71       94.77    179.47 o 
 -39   1  24      107.01       99.86    164.46 o 
 -37   1  24     3089.03     3458.27    232.79 o 
 -35   1  24        8.25      -85.93    175.11 o 
 -33   1  24     1091.37      891.18    149.43 o 
 -31   1  24      506.07      482.73    112.50 o 
 -29   1  24     1611.25     1736.74    124.09 o 
 -27   1  24     2146.27     2811.99    133.35 o 
 -25   1  24     1819.25     1740.06    104.63 o 
 -23   1  24      142.09      157.68    114.39 o 
 -21   1  24     1452.61     1666.46    146.24 o 
 -19   1  24     8026.46     8027.64    351.58 o 
 -17   1  24        0.68       88.88    147.08 o 
 -15   1  24     3628.06     3120.00    236.96 o 
 -13   1  24     6251.83     6418.72    327.12 o 
 -11   1  24     1630.40     2153.36    221.68 o 
  -9   1  24     3090.70     3749.53    527.53 o 
  -7   1  24     2798.21     2640.19    468.68 o 
  -5   1  24       14.52      279.49    208.86 o 
  -3   1  24      178.17      613.44    209.39 o 
  -1   1  24     1821.47     2151.00    270.88 o 
   1   1  24      272.14      295.79    221.22 o 
   3   1  24      221.78      236.68    224.62 o 
   5   1  24      178.38      120.99    227.25 o 
   7   1  24       44.76       83.41    241.49 o 
   9   1  24       11.33     -226.86    463.99 o 
 -42   2  24       58.40      -54.18    231.31 o 
 -40   2  24       19.32      -73.90    207.21 o 
 -38   2  24       55.32      -45.36    154.56 o 
 -36   2  24      209.00       86.28    199.71 o 
 -34   2  24      778.67      849.13    154.73 o 
 -32   2  24        8.88       15.07    111.55 o 
 -30   2  24       13.68       22.34    107.53 o 
 -28   2  24      779.30     1037.85    116.26 o 
 -26   2  24     2248.18     2047.42    115.31 o 
 -24   2  24        1.89      199.01    120.50 o 
 -22   2  24       22.58        5.78    112.31 o 
 -20   2  24      897.85     1109.88    145.68 o 
 -18   2  24     2387.29     1705.92    276.59 o 
 -16   2  24     3412.43     3665.84    251.29 o 
 -14   2  24      781.25      903.81    172.77 o 
 -12   2  24      652.78     1000.64    226.01 o 
 -10   2  24      191.88      427.07    168.14 o 
  -8   2  24      870.32     1125.29    252.07 o 
  -6   2  24      175.50      118.73    314.90 o 
  -4   2  24       16.17     -223.21    178.48 o 
  -2   2  24      778.27     1202.36    236.91 o 
   0   2  24      276.45      321.94    217.49 o 
   2   2  24      169.83      394.55    227.58 o 
   4   2  24        8.63      471.74    235.65 o 
   6   2  24      296.89      254.66    245.34 o 
   8   2  24       21.93       10.90    244.67 o 
 -41   3  24       36.15      -11.91    198.02 o 
 -39   3  24        1.13      154.00    193.54 o 
 -37   3  24        9.48        7.03    231.48 o 
 -35   3  24       91.46      122.52    366.15 o 
 -33   3  24       24.82      204.02    153.13 o 
 -31   3  24        0.98      -44.97    125.75 o 
 -29   3  24       63.01       40.56    143.89 o 
 -27   3  24      334.12      365.50    205.01 o 
 -25   3  24       76.62       96.19     89.19 o 
 -23   3  24        9.14      149.72    192.48 o 
 -21   3  24       42.14        8.09    183.68 o 
 -19   3  24       65.89      106.06    255.86 o 
 -17   3  24        4.15       51.74    245.74 o 
 -15   3  24       68.96      126.09    243.27 o 
 -13   3  24        8.17     -347.12    199.95 o 
 -11   3  24       75.34      122.81    258.48 o 
  -9   3  24      603.89      744.34    290.57 o 
  -7   3  24      615.76      704.35    308.47 o 
  -5   3  24      581.03      350.84    303.74 o 
  -3   3  24        6.60     -158.60    281.50 o 
  -1   3  24      142.31     -153.50    306.58 o 
   1   3  24      107.21      631.31    346.45 o 
   3   3  24        6.06       12.77    308.12 o 
   5   3  24       78.32     -595.69    297.84 o 
   7   3  24      219.53     -234.73    374.11 o 
 -40   4  24       20.54      206.38    206.29 o 
 -38   4  24       25.55       85.22    211.09 o 
 -36   4  24       47.98      306.51    203.48 o 
 -34   4  24      657.34      211.31    170.43 o 
 -32   4  24       35.38     -157.81    138.29 o 
 -30   4  24      294.46      154.96    149.89 o 
 -28   4  24      197.26      213.14    125.71 o 
 -26   4  24      891.66     1083.42    129.29 o 
 -24   4  24        1.19     -152.97    192.65 o 
 -22   4  24      197.37       55.55    232.68 o 
 -20   4  24      996.10     1443.10    241.01 o 
 -18   4  24       96.53       51.94    266.38 o 
 -16   4  24      898.33      661.60    292.22 o 
 -14   4  24      781.76      442.82    253.50 o 
 -12   4  24       65.24      317.48    272.32 o 
 -10   4  24      467.43      423.07    288.78 o 
  -8   4  24     1265.33     1193.44    332.77 o 
  -6   4  24      141.40      177.93    295.97 o 
  -4   4  24       10.89     -371.15    281.10 o 
  -2   4  24      221.19       34.69    299.23 o 
   0   4  24        3.42      477.39    326.97 o 
   2   4  24      204.86     -231.31    335.01 o 
   4   4  24      151.89      199.07    370.03 o 
   6   4  24        3.47     -218.10    365.75 o 
 -39   5  24      284.87      159.32    511.66 o 
 -37   5  24      775.08      596.46    209.32 o 
 -35   5  24       65.70      -44.60    178.93 o 
 -33   5  24      541.47      496.77    186.23 o 
 -31   5  24      396.55      624.72    158.23 o 
 -29   5  24      245.23      284.54    141.58 o 
 -27   5  24     1265.73     1553.34    161.44 o 
 -25   5  24      959.13      602.12    247.31 o 
 -23   5  24       41.93      290.79    227.13 o 
 -21   5  24     1002.73     1710.34    263.99 o 
 -19   5  24     2194.19     2846.20    301.05 o 
 -17   5  24        2.31      197.44    260.48 o 
 -15   5  24     2267.25     1821.10    361.46 o 
 -13   5  24     2250.66     2363.44    376.13 o 
 -11   5  24       11.81      238.90    285.41 o 
  -9   5  24     3176.53     2569.84    400.38 o 
  -5   5  24       25.50      236.06    318.73 o 
  -3   5  24      214.37       20.52    310.07 o 
  -1   5  24      587.49      858.06    380.62 o 
   1   5  24       95.96      167.32    353.98 o 
   3   5  24      210.56      246.90    346.35 o 
   5   5  24       75.40       41.43    371.52 o 
 -36   6  24      309.71      698.43    322.94 o 
 -34   6  24      320.50      332.14    250.81 o 
 -32   6  24      118.98      231.19    184.99 o 
 -30   6  24      505.70      336.66    289.16 o 
 -28   6  24      244.53      131.17    196.21 o 
 -26   6  24     2790.84     2316.53    489.47 o 
 -24   6  24       90.90      180.28    303.64 o 
 -22   6  24       31.70       -5.00    223.07 o 
 -20   6  24     1727.59     1926.05    277.76 o 
 -18   6  24     3865.66     3256.70    310.84 o 
 -16   6  24     2088.62     2120.54    387.76 o 
 -14   6  24     1067.92     1018.50    335.65 o 
 -12   6  24     1570.70     1708.91    361.22 o 
 -10   6  24      278.00      245.32    291.14 o 
  -8   6  24     2298.04     1749.55    371.59 o 
  -6   6  24      318.19      209.88    316.32 o 
  -4   6  24      210.33      220.43    314.18 o 
  -2   6  24     1473.08     1914.12    408.78 o 
   0   6  24      397.39      213.76    363.89 o 
   2   6  24      102.72      -63.08    347.32 o 
 -33   7  24      103.52        2.83    194.38 o 
 -31   7  24       32.11      -17.61    190.81 o 
 -29   7  24      137.77      374.07    168.90 o 
 -27   7  24      696.71     1140.30    308.58 o 
 -25   7  24      424.10      261.90    264.78 o 
 -23   7  24       20.31      255.88    243.22 o 
 -21   7  24      350.49      269.11    247.87 o 
 -19   7  24     1556.25     1628.66    278.21 o 
 -17   7  24        3.94     -119.55    225.71 o 
 -15   7  24     1269.60     1610.65    368.05 o 
 -13   7  24      995.00      684.41    326.74 o 
 -11   7  24       36.54      283.23    312.88 o 
  -9   7  24     1432.58     1686.85    380.71 o 
  -7   7  24     1235.65     1564.81    365.89 o 
  -5   7  24       78.95     -208.87    297.56 o 
  -3   7  24      203.31      155.19    331.22 o 
  -1   7  24      596.81     1317.15    381.65 o 
 -28   8  24        7.92     -171.84    274.85 o 
 -26   8  24      612.75      650.57    300.81 o 
 -24   8  24        7.35     -105.15    257.58 o 
 -22   8  24        9.29      234.19    257.71 o 
 -20   8  24      336.54      315.84    259.15 o 
 -18   8  24      425.45      133.18    240.54 o 
 -16   8  24       11.23      206.84    238.73 o 
 -14   8  24       21.61       12.48    310.47 o 
 -12   8  24      322.04      678.64    340.19 o 
 -10   8  24       34.29      252.20    319.36 o 
  -8   8  24      107.58      112.78    312.99 o 
  -6   8  24       13.98      345.02    330.25 o 
 -43   1  25       10.45     -142.70    143.91 o 
 -41   1  25      110.98      206.47    205.93 o 
 -39   1  25       44.65      284.95    161.89 o 
 -37   1  25      363.06      426.23    266.02 o 
 -35   1  25       90.28      396.57    144.14 o 
 -33   1  25     1172.62     1346.59    200.65 o 
 -31   1  25       94.98      297.97    110.01 o 
 -29   1  25     1327.36     1412.75    115.64 o 
 -27   1  25       26.10       28.51     84.12 o 
 -25   1  25      109.06      159.76     70.38 o 
 -23   1  25     1171.14     1083.96    142.79 o 
 -21   1  25     1423.10     1172.98    141.95 o 
 -19   1  25        9.95      110.06    153.62 o 
 -17   1  25      841.89     1086.80    302.09 o 
 -15   1  25      161.15      200.13    249.93 o 
 -13   1  25       60.40      185.50    161.28 o 
 -11   1  25      172.61      106.47    170.60 o 
  -9   1  25      390.68       95.95    192.21 o 
  -7   1  25      788.13     1059.09    219.61 o 
  -5   1  25     1808.97     2023.30    246.08 o 
  -3   1  25      420.49      521.47    293.02 o 
  -1   1  25       33.04     -177.12    203.36 o 
   1   1  25       87.85      118.17    223.31 o 
   3   1  25       20.35      249.34    244.12 o 
   5   1  25       29.77       82.29    245.17 o 
   7   1  25      274.29      534.43    266.57 o 
 -42   2  25       34.16      327.17    294.08 o 
 -40   2  25     1216.08      951.65    212.27 o 
 -38   2  25       89.18      238.60    178.83 o 
 -36   2  25      151.25      143.80    234.15 o 
 -34   2  25      405.68      484.82    208.12 o 
 -32   2  25      877.71      762.37    125.60 o 
 -30   2  25     2999.11     2944.22    162.84 o 
 -28   2  25     1210.89     1200.67    105.19 o 
 -26   2  25      703.18      901.00     88.11 o 
 -24   2  25      346.04      328.09    128.12 o 
 -22   2  25     5311.67     5226.98    225.69 o 
 -20   2  25      299.68      260.46    134.77 o 
 -18   2  25      377.15      323.50    160.68 o 
 -16   2  25     2540.98     2755.91    235.94 o 
 -14   2  25     1268.55     1254.47    279.41 o 
 -12   2  25      447.10      593.05    184.90 o 
 -10   2  25     2052.25     2119.38    305.29 o 
  -8   2  25      935.08     1711.93    226.31 o 
  -6   2  25      620.83      749.49    211.15 o 
  -4   2  25     2950.68     2961.46    461.12 o 
  -2   2  25      262.55      161.19    202.77 o 
   0   2  25       77.29       27.64    216.71 o 
   2   2  25      688.61      807.32    252.83 o 
   4   2  25      334.82      297.85    255.13 o 
   6   2  25      226.55      471.76    269.97 o 
 -41   3  25      720.25      737.31    211.82 o 
 -39   3  25      571.43      503.60    194.41 o 
 -37   3  25       72.36      144.75    172.99 o 
 -35   3  25      280.54      424.75    169.30 o 
 -33   3  25     5032.89     5284.10    549.62 o 
 -31   3  25        1.21     -172.23    121.00 o 
 -29   3  25     4381.40     3977.47    209.95 o 
 -27   3  25     1695.75     2013.96    205.25 o 
 -25   3  25      942.90     1231.20    319.40 o 
 -23   3  25     3492.69     3639.97    310.65 o 
 -21   3  25     3266.96     2737.49    273.94 o 
 -19   3  25       42.83      -87.97    254.72 o 
 -17   3  25      289.23      -42.47    256.66 o 
 -15   3  25     5158.07     6238.65    500.79 o 
 -13   3  25       44.94        9.40    262.57 o 
 -11   3  25     2599.36     2467.11    376.60 o 
  -9   3  25     2241.60     2052.19    367.36 o 
  -7   3  25      539.85      514.58    310.59 o 
  -5   3  25     1523.58     2072.24    392.80 o 
  -3   3  25     1084.04     1228.88    365.52 o 
  -1   3  25       23.73      243.42    327.78 o 
   1   3  25      291.99     -109.95    338.39 o 
   3   3  25      932.68      502.40    389.62 o 
   5   3  25        2.09      473.01    400.00 o 
   7   3  25      198.07     -162.46    384.66 o 
 -40   4  25     1286.15     1319.62    348.66 o 
 -38   4  25      185.01      178.94    182.52 o 
 -36   4  25       14.40      -42.29    168.04 o 
 -34   4  25      950.86     1055.63    195.06 o 
 -32   4  25     3236.60     3389.30    331.74 o 
 -30   4  25      310.16      640.96    280.70 o 
 -28   4  25      118.94       83.84    127.84 o 
 -26   4  25     1028.45     1403.20    128.91 o 
 -24   4  25       20.53       29.41    195.66 o 
 -22   4  25     3774.80     3682.11    417.16 o 
 -20   4  25      374.29      463.11    201.42 o 
 -18   4  25        0.89      -18.89    274.18 o 
 -16   4  25     2232.30     2213.35    372.57 o 
 -14   4  25     3611.57     3922.80    442.62 o 
 -12   4  25        8.82     -378.92    255.18 o 
 -10   4  25      872.39     1299.44    323.31 o 
  -8   4  25     2292.10     2800.07    399.02 o 
  -6   4  25      109.06      129.65    315.25 o 
  -4   4  25      585.38      101.70    326.24 o 
  -2   4  25      253.47      164.95    334.60 o 
   0   4  25        5.73      431.20    343.93 o 
   2   4  25      150.55       33.93    358.41 o 
   4   4  25      259.52      427.01    386.51 o 
 -39   5  25      228.19     -593.10    456.07 o 
 -37   5  25        2.13       46.97    200.01 o 
 -35   5  25        1.59     -170.46    284.42 o 
 -33   5  25      251.51      648.37    189.59 o 
 -31   5  25       45.07      -49.99    146.89 o 
 -29   5  25        9.79     -150.26    133.14 o 
 -27   5  25      338.92      369.90    181.38 o 
 -25   5  25     1062.68      819.35    571.97 o 
 -23   5  25       34.95       64.04    332.04 o 
 -21   5  25      100.74      289.29    227.22 o 
 -19   5  25       52.50      181.72    224.34 o 
 -17   5  25      369.83      733.13    328.52 o 
 -15   5  25      763.18     1027.73    340.11 o 
 -13   5  25      277.84      106.82    268.91 o 
 -11   5  25        5.79      -21.34    286.36 o 
  -9   5  25       29.49     -273.77    291.53 o 
  -7   5  25       15.70       51.47    280.46 o 
  -5   5  25       39.99       13.88    323.54 o 
  -3   5  25      405.53      335.46    349.10 o 
  -1   5  25       63.62       66.62    343.13 o 
   1   5  25        0.35      283.41    358.36 o 
   3   5  25      177.11      796.32    394.34 o 
 -36   6  25        3.36     -318.19    187.41 o 
 -34   6  25        3.40       21.01    188.75 o 
 -32   6  25       68.50      112.80    165.80 o 
 -30   6  25        7.49     -169.31    149.99 o 
 -28   6  25       10.92     -121.40    292.84 o 
 -26   6  25       37.54     -149.12    235.38 o 
 -24   6  25      200.70      455.71    264.46 o 
 -22   6  25       26.29       40.65    234.90 o 
 -20   6  25        1.66      286.81    295.27 o 
 -18   6  25      395.19      599.91    247.32 o 
 -16   6  25        6.83     -541.56    286.61 o 
 -14   6  25       44.94      147.45    309.54 o 
 -12   6  25        4.62       72.25    307.88 o 
 -10   6  25        0.58     -329.96    289.00 o 
  -8   6  25       74.26       23.13    307.88 o 
  -6   6  25       70.17     -357.38    298.06 o 
  -4   6  25       18.22      855.52    356.36 o 
  -2   6  25       30.77       54.52    351.66 o 
   0   6  25        9.23      428.61    373.42 o 
 -33   7  25       69.68      108.83    458.61 o 
 -31   7  25        2.20      -73.00    169.50 o 
 -29   7  25       46.67     -600.45    402.35 o 
 -27   7  25      277.59      394.51    358.62 o 
 -25   7  25      106.60       71.19    253.99 o 
 -23   7  25      294.50      244.89    261.69 o 
 -21   7  25       56.53     -360.45    240.24 o 
 -19   7  25       56.37     -237.29    225.77 o 
 -17   7  25       19.31      291.39    245.39 o 
 -15   7  25      472.68      690.08    340.84 o 
 -13   7  25       89.38      -82.97    309.23 o 
 -11   7  25       10.73      -61.82    313.61 o 
  -9   7  25      132.19      156.30    309.36 o 
  -7   7  25        2.84     -129.91    307.14 o 
  -5   7  25        5.76      137.56    324.33 o 
  -3   7  25      139.40       67.27    341.98 o 
 -26   8  25       16.64     -395.87    265.85 o 
 -24   8  25      180.29      272.58    280.04 o 
 -22   8  25      689.28     1084.37    291.08 o 
 -20   8  25       45.22       83.33    270.75 o 
 -18   8  25      189.36      465.76    253.25 o 
 -16   8  25      545.45      469.42    268.34 o 
 -14   8  25      218.23       50.45    318.90 o 
 -12   8  25       56.03      158.57    346.98 o 
 -10   8  25      460.98      136.74    331.20 o 
 -42   0  26      296.09      466.16    211.97 o 
 -40   0  26       65.47      -93.48    399.56 o 
 -38   0  26      274.52      325.00    179.33 o 
 -36   0  26     4479.60     5051.12    298.02 o 
 -34   0  26       10.49     -243.68    280.67 o 
 -32   0  26       35.32       93.29    213.80 o 
 -30   0  26     4827.57     4278.63    329.04 o 
 -28   0  26     5325.12     5633.88    352.80 o 
 -26   0  26     1424.18     1673.81    367.93 o 
 -24   0  26     2536.29     1660.22    226.99 o 
 -22   0  26     1581.57     1958.43    228.93 o 
 -20   0  26      177.40      858.73    262.99 o 
 -18   0  26     9176.76     9239.09    564.46 o 
 -16   0  26     3156.35     2196.92    325.57 o 
 -14   0  26     1102.46     1113.01    275.66 o 
 -12   0  26     3485.51     4570.53    434.96 o 
 -10   0  26      739.26      899.58    294.24 o 
  -8   0  26      295.71      372.79    278.57 o 
  -6   0  26      378.99        4.55    276.41 o 
  -4   0  26     1817.17     1594.99    350.36 o 
  -2   0  26      217.71      292.18    318.27 o 
   0   0  26     1780.36     1770.96    399.05 o 
   2   0  26      280.94      733.36    366.21 o 
   4   0  26       80.10       79.03    355.27 o 
   6   0  26      137.79      690.58    407.95 o 
 -43   1  26      377.89      471.02    156.70 o 
 -41   1  26       30.72      -79.59    281.61 o 
 -39   1  26      179.26      279.45    167.91 o 
 -37   1  26      337.19      625.24    165.16 o 
 -35   1  26     1880.92     1748.21    179.92 o 
 -33   1  26       10.41     -190.77    151.21 o 
 -31   1  26      250.85      182.47    109.91 o 
 -29   1  26     5416.36     5875.38    237.07 o 
 -27   1  26     1428.84     1250.31     97.35 o 
 -25   1  26     2422.25     2079.40    252.60 o 
 -23   1  26     3328.66     2387.15    174.13 o 
 -21   1  26     2362.81     2724.06    179.55 o 
 -19   1  26     1274.94     1657.24    403.25 o 
 -17   1  26     5753.74     4746.58    482.01 o 
 -15   1  26      199.88      166.14    169.12 o 
 -13   1  26      263.22      248.61    175.44 o 
 -11   1  26     2454.77     2882.44    262.57 o 
  -9   1  26     1128.54      439.71    193.98 o 
  -7   1  26      411.87      439.93    201.81 o 
  -5   1  26      558.12      859.59    233.83 o 
  -3   1  26      404.88      552.23    224.75 o 
  -1   1  26      159.50      117.76    235.29 o 
   1   1  26      527.64      157.93    248.93 o 
   3   1  26       88.20      201.13    300.67 o 
   5   1  26        2.96      799.02    277.42 o 
 -42   2  26        2.81      165.77    196.68 o 
 -40   2  26       55.50     -179.07    180.06 o 
 -38   2  26       77.68       58.42    163.10 o 
 -36   2  26      540.54      565.60    173.89 o 
 -34   2  26      182.44       17.10    140.89 o 
 -32   2  26      106.84       74.74    118.53 o 
 -30   2  26      164.61      333.42    113.61 o 
 -28   2  26     1016.83     1117.92    130.93 o 
 -26   2  26       52.24       34.12    157.55 o 
 -24   2  26      735.67      576.82    135.52 o 
 -22   2  26     1583.94     1618.58    153.72 o 
 -20   2  26       20.99      127.55    135.11 o 
 -18   2  26      952.72     1309.77    320.18 o 
 -16   2  26      143.01      209.33    262.94 o 
 -14   2  26      162.90      137.81    238.59 o 
 -12   2  26      443.14      459.66    187.83 o 
 -10   2  26     1679.41     1463.37    296.91 o 
  -8   2  26       27.53      193.35    191.16 o 
  -6   2  26      311.22      365.87    211.44 o 
  -4   2  26      166.38      425.03    228.76 o 
  -2   2  26      133.03       85.98    224.38 o 
   0   2  26       32.79     -210.05    212.93 o 
   2   2  26        9.02      112.56    241.45 o 
   4   2  26       22.07      167.06    266.76 o 
   6   2  26      124.50     -107.03    260.29 o 
 -41   3  26       10.26      -37.69    342.71 o 
 -39   3  26        2.52     -134.06    361.24 o 
 -37   3  26       55.29     -127.47    317.59 o 
 -35   3  26        1.73      257.15    159.77 o 
 -33   3  26        6.87      285.25    338.28 o 
 -31   3  26       12.98       68.86    126.59 o 
 -29   3  26       54.15       26.22    103.57 o 
 -27   3  26      134.15       18.53    156.32 o 
 -25   3  26      160.75      362.02    228.72 o 
 -23   3  26       52.44       70.54    208.97 o 
 -21   3  26      150.90     -266.96    392.64 o 
 -19   3  26        3.24      -36.73    275.05 o 
 -17   3  26      118.45     -222.52    242.53 o 
 -15   3  26      215.09      380.43    288.15 o 
 -13   3  26      295.46      393.73    289.66 o 
 -11   3  26        1.79      308.98    266.19 o 
  -9   3  26       11.72      -90.48    284.65 o 
  -7   3  26       20.48      272.08    319.34 o 
  -5   3  26       19.61      328.85    299.73 o 
  -3   3  26      113.40      260.13    349.99 o 
  -1   3  26       46.00     -118.84    333.53 o 
   1   3  26        0.34     -165.18    343.51 o 
   3   3  26        0.95     -280.79    356.60 o 
   5   3  26        4.39     -564.07    364.49 o 
 -40   4  26       22.11      -22.38    198.83 o 
 -38   4  26       37.23      118.26    360.02 o 
 -36   4  26      277.22      132.81    233.99 o 
 -34   4  26       15.24       12.43    162.88 o 
 -32   4  26      300.91      348.56    142.75 o 
 -30   4  26      533.89      230.61    131.41 o 
 -28   4  26      646.37      702.89    240.50 o 
 -26   4  26      252.56      112.64    223.57 o 
 -24   4  26      784.84      383.77    258.17 o 
 -22   4  26      346.77      386.65    220.40 o 
 -20   4  26       21.38      164.29    296.12 o 
 -18   4  26      726.68      932.52    324.79 o 
 -16   4  26      484.77      248.48    278.49 o 
 -14   4  26      139.49       36.33    276.69 o 
 -12   4  26      759.44      236.32    298.82 o 
 -10   4  26      193.91      647.46    334.85 o 
  -8   4  26       74.80      684.07    328.47 o 
  -6   4  26      199.66       45.44    329.24 o 
  -4   4  26      218.19      437.98    349.33 o 
  -2   4  26       54.99     -122.45    355.80 o 
   0   4  26       72.04      311.93    360.27 o 
   2   4  26       10.86      128.07    368.77 o 
 -37   5  26       21.69       94.03    190.85 o 
 -35   5  26      397.32      509.53    598.85 o 
 -33   5  26        4.87      -70.45    149.95 o 
 -31   5  26       82.65       92.12    146.67 o 
 -29   5  26     1390.23     1827.29    202.85 o 
 -27   5  26       68.82      159.05    252.20 o 
 -25   5  26     1148.09      635.27    326.00 o 
 -23   5  26     1873.48     2126.81    300.30 o 
 -21   5  26      754.02      853.27    252.87 o 
 -19   5  26      585.76      888.17    330.92 o 
 -17   5  26     2362.85     2034.19    379.56 o 
 -15   5  26        4.75       59.82    312.45 o 
 -13   5  26       48.88       85.30    303.51 o 
 -11   5  26      244.29     -124.84    305.62 o 
  -9   5  26       40.11       58.82    292.66 o 
  -7   5  26      323.97      -58.62    328.91 o 
  -5   5  26      183.21      407.21    350.03 o 
  -3   5  26        0.46       63.97    353.65 o 
  -1   5  26       92.17      241.42    387.49 o 
   1   5  26       64.68      219.45    382.59 o 
 -34   6  26      100.92      -63.10    182.50 o 
 -32   6  26       32.20      140.68    164.22 o 
 -30   6  26      522.91      326.16    303.46 o 
 -28   6  26      576.54      135.38    299.12 o 
 -26   6  26       70.57       17.89    256.77 o 
 -24   6  26      410.93      255.86    268.10 o 
 -22   6  26     1307.13     1525.92    561.01 o 
 -20   6  26      270.15     -224.29    238.55 o 
 -18   6  26     2346.93     2422.07    427.82 o 
 -16   6  26       35.24     -220.09    284.11 o 
 -14   6  26       85.39       55.07    325.86 o 
 -12   6  26      698.79      611.49    348.99 o 
 -10   6  26      575.39      458.46    322.51 o 
  -8   6  26       15.88     -128.51    329.75 o 
  -6   6  26      328.75      454.90    357.29 o 
  -4   6  26       48.63      288.96    353.10 o 
  -2   6  26        0.79      292.85    360.75 o 
 -31   7  26      116.77      156.63    295.95 o 
 -29   7  26      814.82      512.97    307.59 o 
 -27   7  26       89.20      229.65    281.10 o 
 -25   7  26     1186.55      996.20    296.10 o 
 -23   7  26      769.79      236.93    307.07 o 
 -21   7  26      547.62      799.70    280.14 o 
 -19   7  26      578.11      824.58    287.22 o 
 -17   7  26     1601.62     1359.13    291.89 o 
 -15   7  26      224.88      508.63    342.70 o 
 -13   7  26       75.89     -283.68    308.96 o 
 -11   7  26      641.56      593.16    355.92 o 
  -9   7  26      218.27      546.66    335.20 o 
  -7   7  26      156.75       61.22    314.54 o 
 -24   8  26       63.08      291.35    276.55 o 
 -22   8  26      189.37      536.30    292.13 o 
 -20   8  26       91.79      327.12    483.02 o 
 -18   8  26       67.87      -61.88    351.36 o 
 -16   8  26      198.81      301.68    255.92 o 
 -14   8  26      138.82      297.09    347.25 o 
 -41   1  27      226.98      203.88    302.02 o 
 -39   1  27      118.35       98.89    192.63 o 
 -37   1  27      195.43       89.64    202.31 o 
 -35   1  27      307.57      796.69    156.07 o 
 -33   1  27      694.40      585.84    129.83 o 
 -31   1  27      322.66      296.29    101.96 o 
 -29   1  27       91.55      172.83     85.33 o 
 -27   1  27       49.57       51.53    136.01 o 
 -25   1  27      672.04      948.08    151.24 o 
 -23   1  27      244.35      220.59    130.47 o 
 -21   1  27      958.11     1020.10    167.86 o 
 -19   1  27      488.96      622.82    353.63 o 
 -17   1  27      436.66      499.54    190.68 o 
 -15   1  27      127.12       37.91    169.33 o 
 -13   1  27     1238.99     1146.54    334.73 o 
 -11   1  27       25.51       78.31    193.94 o 
  -9   1  27     1356.05     1250.85    234.06 o 
  -7   1  27      817.98      778.53    230.53 o 
  -5   1  27        3.21     -144.31    221.87 o 
  -3   1  27       47.19      194.02    291.06 o 
  -1   1  27      479.05      505.86    248.17 o 
   1   1  27      266.22      265.28    388.09 o 
   3   1  27       27.15       -3.05    251.51 o 
 -42   2  27      531.58      328.99    378.34 o 
 -40   2  27      151.64       25.73    176.34 o 
 -38   2  27      732.37      694.94    311.26 o 
 -36   2  27      456.84      432.18    227.15 o 
 -34   2  27      136.60        8.46    128.10 o 
 -32   2  27      886.64      910.54    156.39 o 
 -30   2  27      260.66      291.81    158.19 o 
 -28   2  27       78.40      137.03    219.78 o 
 -26   2  27      718.01     1044.10    239.73 o 
 -24   2  27     1418.48     1709.82    251.70 o 
 -22   2  27       52.30       34.97    153.36 o 
 -20   2  27     1550.81     1420.13    236.87 o 
 -18   2  27      972.50     1039.36    210.08 o 
 -16   2  27        5.98       46.27    209.44 o 
 -14   2  27     3400.44     3496.59    341.62 o 
 -12   2  27     1015.14     1102.54    216.96 o 
 -10   2  27       90.76      191.81    184.32 o 
  -8   2  27      808.81      563.92    213.97 o 
  -6   2  27      783.59      923.64    243.89 o 
  -4   2  27      114.20     -296.04    279.00 o 
  -2   2  27      767.73      710.07    236.04 o 
   0   2  27      185.75     -133.15    248.20 o 
   2   2  27        7.23      -94.95    244.72 o 
   4   2  27       48.23      200.60    270.97 o 
 -41   3  27       81.48      144.45    493.89 o 
 -39   3  27      906.25      991.68    301.53 o 
 -37   3  27      335.23      412.99    203.38 o 
 -35   3  27      173.28      239.46    154.97 o 
 -33   3  27      432.53      573.78    143.43 o 
 -31   3  27     1025.85      955.88    155.27 o 
 -29   3  27       19.50       78.80    132.30 o 
 -27   3  27      175.79      155.85    262.66 o 
 -25   3  27     1979.13     2412.02    285.04 o 
 -23   3  27      490.18      524.12    225.27 o 
 -21   3  27     1197.32     1182.46    284.54 o 
 -19   3  27     1908.06     1819.27    372.45 o 
 -17   3  27     1034.24     1258.81    351.01 o 
 -15   3  27      370.53      578.02    309.51 o 
 -13   3  27     1687.53     1653.38    356.47 o 
 -11   3  27      147.07      235.24    306.48 o 
  -9   3  27      215.22      187.96    317.10 o 
  -7   3  27      967.46     1460.10    392.58 o 
  -5   3  27       47.10      -46.73    341.22 o 
  -3   3  27      301.73      191.34    360.20 o 
  -1   3  27      258.29      186.25    378.94 o 
   1   3  27       49.85     -117.19    357.48 o 
 -38   4  27      523.37      451.30    202.47 o 
 -36   4  27       21.18      119.13    284.20 o 
 -34   4  27       51.49       44.32    143.83 o 
 -32   4  27     2650.45     2851.92    195.60 o 
 -30   4  27     1222.08      799.47    132.54 o 
 -28   4  27        2.14      120.01    244.87 o 
 -26   4  27      790.89      943.10    452.25 o 
 -24   4  27     2251.37     2582.50    566.41 o 
 -22   4  27       23.93      273.46    210.83 o 
 -20   4  27      929.07      682.63    329.54 o 
 -18   4  27     1433.46     1022.86    343.99 o 
 -16   4  27       80.87      577.42    327.83 o 
 -14   4  27     2099.14     2388.54    378.94 o 
 -12   4  27      931.51     1069.40    351.76 o 
 -10   4  27       67.29      190.95    291.60 o 
  -8   4  27     1092.71     1293.66    379.31 o 
  -6   4  27     1185.19     1306.93    401.17 o 
  -4   4  27       10.67      846.31    384.51 o 
  -2   4  27      520.93      297.30    383.05 o 
   0   4  27      356.44      465.09    397.00 o 
 -37   5  27       28.78      -72.64    511.17 o 
 -35   5  27       69.15      151.93    174.95 o 
 -33   5  27        9.13       30.83    191.21 o 
 -31   5  27      752.77      999.48    204.39 o 
 -29   5  27       23.82      234.54    354.67 o 
 -27   5  27      207.76      394.65    313.64 o 
 -25   5  27      328.61      853.11    455.42 o 
 -23   5  27       68.55      332.70    243.33 o 
 -21   5  27       32.69      192.91    276.01 o 
 -19   5  27      705.73      230.56    327.46 o 
 -17   5  27      250.62     -221.97    305.22 o 
 -15   5  27      850.99      979.63    359.77 o 
 -13   5  27     1582.09     1746.37    389.26 o 
 -11   5  27      137.56      186.70    287.86 o 
  -9   5  27        5.78     -337.19    312.77 o 
  -7   5  27      166.07     -510.70    335.46 o 
  -5   5  27       56.70       77.65    324.89 o 
  -3   5  27      209.07      280.63    378.41 o 
  -1   5  27      145.45       40.48    374.85 o 
 -34   6  27       16.21     -145.55    184.87 o 
 -32   6  27        5.30      370.31    303.33 o 
 -30   6  27        1.49      -80.76    290.87 o 
 -28   6  27        0.14      -85.45    274.77 o 
 -26   6  27        2.02       54.26    263.47 o 
 -24   6  27      153.01      131.63    303.22 o 
 -22   6  27        5.98      -69.48    282.32 o 
 -20   6  27        8.63      -20.50    244.74 o 
 -18   6  27      137.61      -75.03    325.31 o 
 -16   6  27       13.15      -37.64    330.53 o 
 -14   6  27        7.35     -140.65    329.30 o 
 -12   6  27      222.42      617.00    355.19 o 
 -10   6  27       61.62      489.01    344.71 o 
  -8   6  27       55.57     -137.82    330.50 o 
  -6   6  27      222.53      468.73    381.38 o 
  -4   6  27      153.17       38.70    365.09 o 
 -29   7  27       11.19       38.98    349.81 o 
 -27   7  27      254.07      490.57    298.03 o 
 -25   7  27      448.80      700.60    293.66 o 
 -23   7  27       21.66      438.85    480.60 o 
 -21   7  27       28.98      -80.59    250.76 o 
 -19   7  27      435.65      755.36    277.34 o 
 -17   7  27      289.90      556.33    271.03 o 
 -15   7  27      205.40      443.80    361.37 o 
 -13   7  27      374.84      285.91    351.67 o 
 -11   7  27       57.33     -268.24    334.30 o 
  -9   7  27       22.88      314.95    352.64 o 
 -42   0  28       60.85      283.18    313.38 o 
 -40   0  28        9.03       31.34    178.34 o 
 -38   0  28      601.69      334.23    522.96 o 
 -36   0  28       11.49       86.25    157.17 o 
 -34   0  28      859.92      544.09    153.81 o 
 -32   0  28     2385.54     2319.75    178.14 o 
 -30   0  28      386.17      414.02    112.22 o 
 -28   0  28     2073.85     2613.68    226.38 o 
 -26   0  28     2479.32     2441.30    264.66 o 
 -24   0  28      285.99      169.72    193.89 o 
 -22   0  28     1444.58     1796.00    239.06 o 
 -20   0  28     1697.90     1921.90    346.23 o 
 -18   0  28      274.55      339.02    272.97 o 
 -16   0  28     3129.13     2779.77    385.00 o 
 -14   0  28     1615.28     1542.42    325.02 o 
 -12   0  28        6.21       27.36    273.32 o 
 -10   0  28     1460.08     2299.33    387.92 o 
  -8   0  28     4213.82     4538.00    494.04 o 
  -6   0  28        0.47     -122.75    297.41 o 
  -4   0  28      843.58      670.13    344.91 o 
  -2   0  28      419.22      515.23    347.59 o 
   0   0  28       35.95     -295.43    340.22 o 
   2   0  28      326.18      297.18    373.93 o 
 -41   1  28       47.51     -105.47    174.43 o 
 -39   1  28      477.46      182.91    164.15 o 
 -37   1  28     1075.73     1018.04    170.51 o 
 -35   1  28      640.96      762.88    206.93 o 
 -33   1  28      798.92      670.06    124.45 o 
 -31   1  28      627.45      625.34    103.93 o 
 -29   1  28      219.39      207.38    153.56 o 
 -27   1  28     4261.86     4365.73    335.00 o 
 -25   1  28      218.71      292.02    141.04 o 
 -23   1  28      238.21      235.97    135.58 o 
 -21   1  28     1693.44     1908.35    195.18 o 
 -19   1  28      813.40      467.15    197.14 o 
 -17   1  28      510.54      558.76    226.08 o 
 -15   1  28     1313.01     1423.04    221.58 o 
 -13   1  28      982.91      882.04    215.41 o 
 -11   1  28      234.41      -14.63    203.33 o 
  -9   1  28     1078.24     1840.53    258.70 o 
  -7   1  28      409.80      525.47    227.06 o 
  -5   1  28       24.80     -103.55    225.46 o 
  -3   1  28      444.39      404.50    240.11 o 
  -1   1  28      158.25       29.96    239.95 o 
   1   1  28      152.44      582.43    272.14 o 
 -40   2  28      183.26      200.53    177.86 o 
 -38   2  28      606.09      707.61    180.41 o 
 -36   2  28        8.51       37.29    146.09 o 
 -34   2  28      598.96      433.82    176.44 o 
 -32   2  28      238.74       94.79    112.37 o 
 -30   2  28      127.25       30.87    235.79 o 
 -28   2  28      281.09      443.99    235.93 o 
 -26   2  28      697.89      939.76    244.15 o 
 -24   2  28       21.86      -17.65    229.21 o 
 -22   2  28      399.21        0.88    223.88 o 
 -20   2  28      276.71      329.56    302.03 o 
 -18   2  28      354.32      514.63    304.00 o 
 -16   2  28       51.47      278.92    288.46 o 
 -14   2  28       10.65     -370.44    255.91 o 
 -12   2  28       32.66       93.14    293.17 o 
 -10   2  28       42.89      136.27    224.23 o 
  -8   2  28       49.91      -45.73    219.14 o 
  -6   2  28      333.56      774.98    349.44 o 
  -4   2  28      292.19      -82.81    426.72 o 
  -2   2  28      116.56     -113.27    237.19 o 
   0   2  28       63.24     -312.96    242.87 o 
 -39   3  28       16.21       18.93    312.19 o 
 -37   3  28      135.65      -57.36    162.21 o 
 -35   3  28        6.61       64.97    323.05 o 
 -33   3  28      142.20       81.58    126.63 o 
 -31   3  28      266.38      463.82    109.55 o 
 -29   3  28      407.92      239.17    366.81 o 
 -27   3  28       37.14      -48.62    233.54 o 
 -25   3  28       57.59      -89.99    598.38 o 
 -23   3  28      119.39      112.20    211.31 o 
 -21   3  28        1.66      145.92    318.68 o 
 -19   3  28      107.77     -164.47    296.70 o 
 -17   3  28      123.96      245.58    311.32 o 
 -15   3  28        0.33      107.24    302.98 o
[truncated: 22,802 more chars]
